# Supplementary material for: Microbiome profiling of the onion thrips, Thrips tabaci Lindeman (Thysanoptera: Thripidae)
Source: PLoS One. 2019 Sep 30;14(9):e0223281. doi: 10.1371/journal.pone.0223281 (PMC6768462; doi:10.1371/journal.pone.0223281)
Supplement: S1 File — (XLSX) [file pone.0223281.s001.xlsx]

## Sheet: Phylum
Microbiome profiling of the onion thrips, Thrips tabaci Lindemann (Thysanoptera: Thripidae) Suresh Gawande1*, Sivalingam Anandhan1, Ashish Ingle1, Praveen Roylawar1, Kiran Khandagale1, Tushar Gawai1, Alana Jacobson2, Ramasamy Asokan3 and Major Singh1 1ICAR-Directorate of Onion and Garlic Research, Rajgurunagar, Pune India 410505 2Department of Entomology and Plant Pathology, Auburn University, Au…
index	Phylum	Bangalore	Chiplima	Hisar	Imphal	Jabalpur	Jhalawar	Pune	Rahuri	Samastipur	Shrinagar
Bacteria	Acidobacteria	875	11	217	41	233	0	0	0	286	0
Bacteria	Actinobacteria	18289	5710	14110	9838	10607	11489	5421	0	12288	6140
Bacteria	BRC1	0	0	0	0	0	0	0	0	42	0
Bacteria	Bacteroidetes	3989	1824	3494	10408	8367	0	3379	61	8227	6063
Bacteria	Chloroflexi	2743	254	2533	375	158	0	0	0	204	0
Bacteria	Cyanobacteria	89	119	189	148	544	0	97	102	376	14223
Bacteria	Deferribacteres	0	0	0	0	11	0	0	0	0	0
Bacteria	Deinococcus-Thermus	0	47	0	18	36	0	0	0	40	0
Bacteria	Epsilonbacteraeota	0	0	0	0	0	0	0	0	36	0
Bacteria	Firmicutes	14238	29976	14994	16297	15382	346	7824	36	14046	1101
Bacteria	Fusobacteria	0	0	0	27	0	0	0	0	0	0
Bacteria	Gemmatimonadetes	845	0	188	280	80	0	0	0	183	40
Bacteria	Halanaerobiaeota	73	0	0	0	0	0	0	0	0	0
Bacteria	Patescibacteria	593	328	183	589	955	0	341	0	710	0
Bacteria	Planctomycetes	15	0	0	19	14	0	0	0	0	0
Bacteria	Proteobacteria	16123	7798	15642	24739	11236	5404	23187	23691	9492	7702
Bacteria	Rokubacteria	0	0	0	22	0	0	0	0	0	0
Bacteria	Spirochaetes	0	0	0	0	14	0	0	0	0	0
Bacteria	Synergistetes	0	0	0	115	0	0	0	0	0	0
Bacteria	Thermotogae	0	0	0	0	0	0	0	0	11	0
Bacteria	Verrucomicrobia	129	0	34	405	438	0	189	0	453	42
Bacteria	__	1176	97	301	999	672	0	443	27740	950	176
Unassigned	__	26002	18247	21571	28217	20605	11303	25749	37006	17351	21953

## Sheet: Class
Microbiome profiling of the onion thrips, Thrips tabaci Lindemann (Thysanoptera: Thripidae) Suresh Gawande1*, Sivalingam Anandhan1, Ashish Ingle1, Praveen Roylawar1, Kiran Khandagale1, Tushar Gawai1, Alana Jacobson2, Ramasamy Asokan3 and Major Singh1 1ICAR-Directorate of Onion and Garlic Research, Rajgurunagar, Pune India 410505 2Department of Entomology and Plant Pathology, Auburn University, Au…
index	Phylum	Class	Bangalore	Chiplima	Hisar	Imphal	Jabalpur	Jhalawar	Pune	Rahuri	Samastipur	Shrinagar
Bacteria	Acidobacteria	Acidobacteriia	354	11	217	41	138	0	0	0	236	0
Bacteria	Acidobacteria	Blastocatellia (Subgroup 4)	33	0	0	0	34	0	0	0	12	0
Bacteria	Acidobacteria	Subgroup 17	53	0	0	0	0	0	0	0	0	0
Bacteria	Acidobacteria	Subgroup 6	435	0	0	0	61	0	0	0	38	0
Bacteria	Actinobacteria	Acidimicrobiia	1648	0	357	214	435	0	0	0	0	0
Bacteria	Actinobacteria	Actinobacteria	13413	5030	12706	6460	7596	11489	3637	0	6459	5702
Bacteria	Actinobacteria	Coriobacteriia	950	680	476	3164	2451	0	1784	0	5570	413
Bacteria	Actinobacteria	MB-A2-108	194	0	0	0	0	0	0	0	0	0
Bacteria	Actinobacteria	Rubrobacteria	119	0	27	0	42	0	0	0	43	25
Bacteria	Actinobacteria	Thermoleophilia	1503	0	544	0	83	0	0	0	0	0
Bacteria	Actinobacteria	__	462	0	0	0	0	0	0	0	216	0
Bacteria	BRC1	__	0	0	0	0	0	0	0	0	42	0
Bacteria	Bacteroidetes	Bacteroidia	3989	1824	3494	10408	8367	0	3379	61	8227	6063
Bacteria	Chloroflexi	Anaerolineae	421	0	1586	52	23	0	0	0	0	0
Bacteria	Chloroflexi	Chloroflexia	787	254	947	308	0	0	0	0	160	0
Bacteria	Chloroflexi	Dehalococcoidia	142	0	0	0	74	0	0	0	0	0
Bacteria	Chloroflexi	Gitt-GS-136	539	0	0	15	61	0	0	0	44	0
Bacteria	Chloroflexi	KD4-96	791	0	0	0	0	0	0	0	0	0
Bacteria	Chloroflexi	TK10	63	0	0	0	0	0	0	0	0	0
Bacteria	Cyanobacteria	Melainabacteria	89	33	0	148	286	0	62	0	263	0
Bacteria	Cyanobacteria	Oxyphotobacteria	0	86	189	0	258	0	35	102	0	14223
Bacteria	Cyanobacteria	Sericytochromatia	0	0	0	0	0	0	0	0	113	0
Bacteria	Deferribacteres	Deferribacteres	0	0	0	0	11	0	0	0	0	0
Bacteria	Deinococcus-Thermus	Deinococci	0	47	0	18	36	0	0	0	40	0
Bacteria	Epsilonbacteraeota	Campylobacteria	0	0	0	0	0	0	0	0	36	0
Bacteria	Firmicutes	Bacilli	6810	28519	14711	2955	2816	346	1883	0	2287	470
Bacteria	Firmicutes	Clostridia	6274	1009	188	11138	10295	0	4617	0	9561	359
Bacteria	Firmicutes	Erysipelotrichia	465	108	95	868	606	0	438	0	772	71
Bacteria	Firmicutes	Negativicutes	689	340	0	1336	1665	0	853	36	1426	201
Bacteria	Firmicutes	__	0	0	0	0	0	0	33	0	0	0
Bacteria	Fusobacteria	Fusobacteriia	0	0	0	27	0	0	0	0	0	0
Bacteria	Gemmatimonadetes	Gemmatimonadetes	409	0	0	69	80	0	0	0	52	40
Bacteria	Gemmatimonadetes	Longimicrobia	288	0	188	0	0	0	0	0	0	0
Bacteria	Gemmatimonadetes	S0134 terrestrial group	134	0	0	0	0	0	0	0	43	0
Bacteria	Gemmatimonadetes	__	14	0	0	211	0	0	0	0	88	0
Bacteria	Halanaerobiaeota	Halanaerobiia	73	0	0	0	0	0	0	0	0	0
Bacteria	Patescibacteria	Gracilibacteria	529	328	0	589	955	0	341	0	710	0
Bacteria	Patescibacteria	Saccharimonadia	64	0	183	0	0	0	0	0	0	0
Bacteria	Planctomycetes	BD7-11	0	0	0	0	14	0	0	0	0	0
Bacteria	Planctomycetes	Phycisphaerae	0	0	0	19	0	0	0	0	0	0
Bacteria	Planctomycetes	Planctomycetacia	15	0	0	0	0	0	0	0	0	0
Bacteria	Proteobacteria	Alphaproteobacteria	5750	1739	5831	4571	2808	742	1767	0	1201	6350
Bacteria	Proteobacteria	Deltaproteobacteria	726	0	89	429	491	0	76	26	169	0
Bacteria	Proteobacteria	Gammaproteobacteria	9647	6059	9722	19739	7937	4662	21344	23665	8122	1352
Bacteria	Rokubacteria	NC10	0	0	0	22	0	0	0	0	0	0
Bacteria	Spirochaetes	Brachyspirae	0	0	0	0	14	0	0	0	0	0
Bacteria	Synergistetes	Synergistia	0	0	0	115	0	0	0	0	0	0
Bacteria	Thermotogae	Thermotogae	0	0	0	0	0	0	0	0	11	0
Bacteria	Verrucomicrobia	Verrucomicrobiae	129	0	34	405	438	0	189	0	453	42
Bacteria	__	__	1176	97	301	999	672	0	443	27740	950	176
Unassigned	__	__	26002	18247	21571	28217	20605	11303	25749	37006	17351	21953

## Sheet: Order
Microbiome profiling of the onion thrips, Thrips tabaci Lindemann (Thysanoptera: Thripidae) Suresh Gawande1*, Sivalingam Anandhan1, Ashish Ingle1, Praveen Roylawar1, Kiran Khandagale1, Tushar Gawai1, Alana Jacobson2, Ramasamy Asokan3 and Major Singh1 1ICAR-Directorate of Onion and Garlic Research, Rajgurunagar, Pune India 410505 2Department of Entomology and Plant Pathology, Auburn University, Au…
index	Phylum	Class	Order	Bangalore	Chiplima	Hisar	Imphal	Jabalpur	Jhalawar	Pune	Rahuri	Samastipur	Shrinagar
Bacteria	Acidobacteria	Acidobacteriia	Acidobacteriales	0	11	0	0	0	0	0	0	115	0
Bacteria	Acidobacteria	Acidobacteriia	Solibacterales	354	0	217	0	138	0	0	0	0	0
Bacteria	Acidobacteria	Acidobacteriia	Subgroup 2	0	0	0	41	0	0	0	0	121	0
Bacteria	Acidobacteria	Blastocatellia (Subgroup 4)	Blastocatellales	33	0	0	0	0	0	0	0	0	0
Bacteria	Acidobacteria	Blastocatellia (Subgroup 4)	Pyrinomonadales	0	0	0	0	34	0	0	0	12	0
Bacteria	Acidobacteria	Subgroup 17	__	53	0	0	0	0	0	0	0	0	0
Bacteria	Acidobacteria	Subgroup 6	__	435	0	0	0	61	0	0	0	38	0
Bacteria	Actinobacteria	Acidimicrobiia	Actinomarinales	854	0	0	164	110	0	0	0	0	0
Bacteria	Actinobacteria	Acidimicrobiia	Microtrichales	393	0	0	0	0	0	0	0	0	0
Bacteria	Actinobacteria	Acidimicrobiia	__	401	0	357	50	325	0	0	0	0	0
Bacteria	Actinobacteria	Actinobacteria	Actinomycetales	0	965	0	80	0	0	0	0	0	0
Bacteria	Actinobacteria	Actinobacteria	Bifidobacteriales	270	165	0	553	480	0	0	0	488	0
Bacteria	Actinobacteria	Actinobacteria	Corynebacteriales	1692	426	852	603	1199	0	696	0	1069	0
Bacteria	Actinobacteria	Actinobacteria	Frankiales	1160	0	0	0	0	0	222	0	230	1039
Bacteria	Actinobacteria	Actinobacteria	Micrococcales	2032	829	1937	1241	604	778	143	0	311	0
Bacteria	Actinobacteria	Actinobacteria	Micromonosporales	537	0	972	0	0	0	0	0	0	384
Bacteria	Actinobacteria	Actinobacteria	Propionibacteriales	2143	1056	912	1545	2889	662	569	0	2345	1129
Bacteria	Actinobacteria	Actinobacteria	Pseudonocardiales	799	254	909	149	0	6756	1608	0	0	0
Bacteria	Actinobacteria	Actinobacteria	Streptomycetales	1124	0	2198	517	393	1235	0	0	261	1008
Bacteria	Actinobacteria	Actinobacteria	Streptosporangiales	0	0	263	0	0	0	0	0	55	0
Bacteria	Actinobacteria	Actinobacteria	__	3656	1335	4663	1772	2031	2058	399	0	1700	2142
Bacteria	Actinobacteria	Coriobacteriia	Coriobacteriales	950	680	476	3164	2451	0	1784	0	5570	413
Bacteria	Actinobacteria	MB-A2-108	__	194	0	0	0	0	0	0	0	0	0
Bacteria	Actinobacteria	Rubrobacteria	Rubrobacterales	119	0	27	0	42	0	0	0	43	25
Bacteria	Actinobacteria	Thermoleophilia	Gaiellales	0	0	0	0	83	0	0	0	0	0
Bacteria	Actinobacteria	Thermoleophilia	Solirubrobacterales	1503	0	544	0	0	0	0	0	0	0
Bacteria	Actinobacteria	__	__	462	0	0	0	0	0	0	0	216	0
Bacteria	BRC1	__	__	0	0	0	0	0	0	0	0	42	0
Bacteria	Bacteroidetes	Bacteroidia	Bacteroidales	3154	1691	408	10228	8323	0	3308	61	8111	1371
Bacteria	Bacteroidetes	Bacteroidia	Chitinophagales	0	0	0	13	0	0	0	0	99	44
Bacteria	Bacteroidetes	Bacteroidia	Cytophagales	0	0	2174	167	0	0	71	0	17	3611
Bacteria	Bacteroidetes	Bacteroidia	Flavobacteriales	218	0	552	0	0	0	0	0	0	869
Bacteria	Bacteroidetes	Bacteroidia	Sphingobacteriales	617	133	360	0	44	0	0	0	0	168
Bacteria	Chloroflexi	Anaerolineae	Ardenticatenales	0	0	0	52	0	0	0	0	0	0
Bacteria	Chloroflexi	Anaerolineae	SBR1031	421	0	1586	0	23	0	0	0	0	0
Bacteria	Chloroflexi	Chloroflexia	Chloroflexales	115	0	107	37	0	0	0	0	0	0
Bacteria	Chloroflexi	Chloroflexia	Kallotenuales	0	0	0	0	0	0	0	0	25	0
Bacteria	Chloroflexi	Chloroflexia	Thermomicrobiales	672	254	840	271	0	0	0	0	135	0
Bacteria	Chloroflexi	Dehalococcoidia	S085	142	0	0	0	0	0	0	0	0	0
Bacteria	Chloroflexi	Dehalococcoidia	SAR202 clade	0	0	0	0	74	0	0	0	0	0
Bacteria	Chloroflexi	Gitt-GS-136	uncultured bacterium	114	0	0	0	0	0	0	0	0	0
Bacteria	Chloroflexi	Gitt-GS-136	__	425	0	0	15	61	0	0	0	44	0
Bacteria	Chloroflexi	KD4-96	uncultured bacterium	457	0	0	0	0	0	0	0	0	0
Bacteria	Chloroflexi	KD4-96	__	334	0	0	0	0	0	0	0	0	0
Bacteria	Chloroflexi	TK10	uncultured Firmicutes bacterium	63	0	0	0	0	0	0	0	0	0
Bacteria	Cyanobacteria	Melainabacteria	Caenarcaniphilales	89	33	0	148	262	0	49	0	169	0
Bacteria	Cyanobacteria	Melainabacteria	Gastranaerophilales	0	0	0	0	0	0	0	0	94	0
Bacteria	Cyanobacteria	Melainabacteria	Obscuribacterales	0	0	0	0	24	0	13	0	0	0
Bacteria	Cyanobacteria	Oxyphotobacteria	Nostocales	0	86	0	0	258	0	0	0	0	12388
Bacteria	Cyanobacteria	Oxyphotobacteria	Oxyphotobacteria Incertae Sedis	0	0	189	0	0	0	35	102	0	350
Bacteria	Cyanobacteria	Oxyphotobacteria	Phormidesmiales	0	0	0	0	0	0	0	0	0	442
Bacteria	Cyanobacteria	Oxyphotobacteria	__	0	0	0	0	0	0	0	0	0	1043
Bacteria	Cyanobacteria	Sericytochromatia	uncultured Bacillales bacterium	0	0	0	0	0	0	0	0	113	0
Bacteria	Deferribacteres	Deferribacteres	Deferribacterales	0	0	0	0	11	0	0	0	0	0
Bacteria	Deinococcus-Thermus	Deinococci	Deinococcales	0	47	0	18	36	0	0	0	40	0
Bacteria	Epsilonbacteraeota	Campylobacteria	Campylobacterales	0	0	0	0	0	0	0	0	36	0
Bacteria	Firmicutes	Bacilli	Bacillales	5104	0	13571	755	888	299	991	0	1129	183
Bacteria	Firmicutes	Bacilli	Lactobacillales	1558	28519	1140	2200	1928	47	892	0	1158	287
Bacteria	Firmicutes	Bacilli	__	148	0	0	0	0	0	0	0	0	0
Bacteria	Firmicutes	Clostridia	Clostridiales	6179	1009	188	11138	10295	0	4617	0	9561	359
Bacteria	Firmicutes	Clostridia	__	95	0	0	0	0	0	0	0	0	0
Bacteria	Firmicutes	Erysipelotrichia	Erysipelotrichales	465	108	95	868	606	0	438	0	772	71
Bacteria	Firmicutes	Negativicutes	Selenomonadales	689	340	0	1336	1665	0	853	36	1426	201
Bacteria	Firmicutes	__	__	0	0	0	0	0	0	33	0	0	0
Bacteria	Fusobacteria	Fusobacteriia	Fusobacteriales	0	0	0	27	0	0	0	0	0	0
Bacteria	Gemmatimonadetes	Gemmatimonadetes	Gemmatimonadales	409	0	0	69	80	0	0	0	52	40
Bacteria	Gemmatimonadetes	Longimicrobia	Longimicrobiales	288	0	188	0	0	0	0	0	0	0
Bacteria	Gemmatimonadetes	S0134 terrestrial group	uncultured compost bacterium	134	0	0	0	0	0	0	0	0	0
Bacteria	Gemmatimonadetes	S0134 terrestrial group	__	0	0	0	0	0	0	0	0	43	0
Bacteria	Gemmatimonadetes	__	__	14	0	0	211	0	0	0	0	88	0
Bacteria	Halanaerobiaeota	Halanaerobiia	Halanaerobiales	73	0	0	0	0	0	0	0	0	0
Bacteria	Patescibacteria	Gracilibacteria	Candidatus Peribacteria	529	328	0	589	955	0	341	0	710	0
Bacteria	Patescibacteria	Saccharimonadia	Saccharimonadales	64	0	183	0	0	0	0	0	0	0
Bacteria	Planctomycetes	BD7-11	uncultured bacterium	0	0	0	0	14	0	0	0	0	0
Bacteria	Planctomycetes	Phycisphaerae	Phycisphaerales	0	0	0	19	0	0	0	0	0	0
Bacteria	Planctomycetes	Planctomycetacia	Gemmatales	15	0	0	0	0	0	0	0	0	0
Bacteria	Proteobacteria	Alphaproteobacteria	Acetobacterales	0	0	190	0	0	0	40	0	217	0
Bacteria	Proteobacteria	Alphaproteobacteria	Azospirillales	0	0	516	0	0	0	0	0	0	458
Bacteria	Proteobacteria	Alphaproteobacteria	Caulobacterales	396	234	257	326	366	0	77	0	168	475
Bacteria	Proteobacteria	Alphaproteobacteria	Rhizobiales	2599	419	3610	634	1120	0	0	0	681	3188
Bacteria	Proteobacteria	Alphaproteobacteria	Rhodobacterales	681	621	551	548	422	0	0	0	0	841
Bacteria	Proteobacteria	Alphaproteobacteria	Rickettsiales	0	0	0	1878	0	0	1418	0	0	469
Bacteria	Proteobacteria	Alphaproteobacteria	Sphingomonadales	937	465	707	1127	778	742	232	0	0	919
Bacteria	Proteobacteria	Alphaproteobacteria	Tistrellales	776	0	0	0	0	0	0	0	0	0
Bacteria	Proteobacteria	Alphaproteobacteria	__	361	0	0	58	122	0	0	0	135	0
Bacteria	Proteobacteria	Deltaproteobacteria	Desulfarculales	0	0	0	0	67	0	0	0	62	0
Bacteria	Proteobacteria	Deltaproteobacteria	Desulfobacterales	0	0	0	0	37	0	0	0	0	0
Bacteria	Proteobacteria	Deltaproteobacteria	Desulfovibrionales	111	0	0	419	387	0	48	0	0	0
Bacteria	Proteobacteria	Deltaproteobacteria	Myxococcales	615	0	89	0	0	0	0	0	54	0
Bacteria	Proteobacteria	Deltaproteobacteria	RCP2-54	0	0	0	0	0	0	0	0	53	0
Bacteria	Proteobacteria	Deltaproteobacteria	__	0	0	0	10	0	0	28	26	0	0
Bacteria	Proteobacteria	Gammaproteobacteria	Alteromonadales	952	628	0	1432	2689	0	397	0	2513	148
Bacteria	Proteobacteria	Gammaproteobacteria	Betaproteobacteriales	876	0	332	0	0	43	0	0	307	782
Bacteria	Proteobacteria	Gammaproteobacteria	Cellvibrionales	74	0	0	0	0	0	0	0	0	0
Bacteria	Proteobacteria	Gammaproteobacteria	Diplorickettsiales	0	0	0	0	52	0	268	0	0	0
Bacteria	Proteobacteria	Gammaproteobacteria	Enterobacteriales	3302	2842	2693	5828	1548	4201	17973	20694	1207	0
Bacteria	Proteobacteria	Gammaproteobacteria	Methylococcales	103	0	0	0	0	0	0	0	0	0
Bacteria	Proteobacteria	Gammaproteobacteria	Oceanospirillales	761	276	141	786	1438	0	299	0	1332	192
Bacteria	Proteobacteria	Gammaproteobacteria	Pasteurellales	0	0	0	0	91	0	0	0	82	0
Bacteria	Proteobacteria	Gammaproteobacteria	Pseudomonadales	2306	2078	5899	11693	1580	418	1842	659	2198	106
Bacteria	Proteobacteria	Gammaproteobacteria	Vibrionales	0	0	0	0	233	0	0	0	244	0
Bacteria	Proteobacteria	Gammaproteobacteria	Xanthomonadales	659	235	582	0	196	0	0	0	0	124
Bacteria	Proteobacteria	Gammaproteobacteria	__	614	0	75	0	110	0	565	2312	239	0
Bacteria	Rokubacteria	NC10	Rokubacteriales	0	0	0	22	0	0	0	0	0	0
Bacteria	Spirochaetes	Brachyspirae	Brachyspirales	0	0	0	0	14	0	0	0	0	0
Bacteria	Synergistetes	Synergistia	Synergistales	0	0	0	115	0	0	0	0	0	0
Bacteria	Thermotogae	Thermotogae	Petrotogales	0	0	0	0	0	0	0	0	11	0
Bacteria	Verrucomicrobia	Verrucomicrobiae	Verrucomicrobiales	129	0	34	405	438	0	189	0	433	42
Bacteria	Verrucomicrobia	Verrucomicrobiae	__	0	0	0	0	0	0	0	0	20	0
Bacteria	__	__	__	1176	97	301	999	672	0	443	27740	950	176
Unassigned	__	__	__	26002	18247	21571	28217	20605	11303	25749	37006	17351	21953

## Sheet: Family
Microbiome profiling of the onion thrips, Thrips tabaci Lindemann (Thysanoptera: Thripidae) Suresh Gawande1*, Sivalingam Anandhan1, Ashish Ingle1, Praveen Roylawar1, Kiran Khandagale1, Tushar Gawai1, Alana Jacobson2, Ramasamy Asokan3 and Major Singh1 1ICAR-Directorate of Onion and Garlic Research, Rajgurunagar, Pune India 410505 2Department of Entomology and Plant Pathology, Auburn University, Au…
index	Phylum	Class	Order	Family	Bangalore	Chiplima	Hisar	Imphal	Jabalpur	Jhalawar	Pune	Rahuri	Samastipur	Shrinagar
Bacteria	Acidobacteria	Acidobacteriia	Acidobacteriales	Acidobacteriaceae (Subgroup 1)	0	11	0	0	0	0	0	0	0	0
Bacteria	Acidobacteria	Acidobacteriia	Acidobacteriales	uncultured	0	0	0	0	0	0	0	0	115	0
Bacteria	Acidobacteria	Acidobacteriia	Solibacterales	Solibacteraceae (Subgroup 3)	354	0	217	0	138	0	0	0	0	0
Bacteria	Acidobacteria	Acidobacteriia	Subgroup 2	__	0	0	0	41	0	0	0	0	121	0
Bacteria	Acidobacteria	Blastocatellia (Subgroup 4)	Blastocatellales	Blastocatellaceae	33	0	0	0	0	0	0	0	0	0
Bacteria	Acidobacteria	Blastocatellia (Subgroup 4)	Pyrinomonadales	Pyrinomonadaceae	0	0	0	0	34	0	0	0	12	0
Bacteria	Acidobacteria	Subgroup 17	__	__	53	0	0	0	0	0	0	0	0	0
Bacteria	Acidobacteria	Subgroup 6	__	__	435	0	0	0	61	0	0	0	38	0
Bacteria	Actinobacteria	Acidimicrobiia	Actinomarinales	uncultured	854	0	0	164	110	0	0	0	0	0
Bacteria	Actinobacteria	Acidimicrobiia	Microtrichales	Ilumatobacteraceae	393	0	0	0	0	0	0	0	0	0
Bacteria	Actinobacteria	Acidimicrobiia	__	__	401	0	357	50	325	0	0	0	0	0
Bacteria	Actinobacteria	Actinobacteria	Actinomycetales	Actinomycetaceae	0	965	0	80	0	0	0	0	0	0
Bacteria	Actinobacteria	Actinobacteria	Bifidobacteriales	Bifidobacteriaceae	270	165	0	553	480	0	0	0	488	0
Bacteria	Actinobacteria	Actinobacteria	Corynebacteriales	Corynebacteriaceae	517	426	464	603	538	0	355	0	330	0
Bacteria	Actinobacteria	Actinobacteria	Corynebacteriales	Mycobacteriaceae	573	0	154	0	541	0	167	0	326	0
Bacteria	Actinobacteria	Actinobacteria	Corynebacteriales	Nocardiaceae	0	0	0	0	0	0	174	0	0	0
Bacteria	Actinobacteria	Actinobacteria	Corynebacteriales	__	602	0	234	0	120	0	0	0	413	0
Bacteria	Actinobacteria	Actinobacteria	Frankiales	Sporichthyaceae	0	0	0	0	0	0	222	0	0	0
Bacteria	Actinobacteria	Actinobacteria	Frankiales	__	1160	0	0	0	0	0	0	0	230	1039
Bacteria	Actinobacteria	Actinobacteria	Micrococcales	Brevibacteriaceae	0	0	0	313	0	525	0	0	0	0
Bacteria	Actinobacteria	Actinobacteria	Micrococcales	Intrasporangiaceae	0	0	0	245	0	0	0	0	0	0
Bacteria	Actinobacteria	Actinobacteria	Micrococcales	Microbacteriaceae	2032	829	1937	262	0	253	0	0	0	0
Bacteria	Actinobacteria	Actinobacteria	Micrococcales	Micrococcaceae	0	0	0	141	209	0	0	0	311	0
Bacteria	Actinobacteria	Actinobacteria	Micrococcales	__	0	0	0	280	395	0	143	0	0	0
Bacteria	Actinobacteria	Actinobacteria	Micromonosporales	Micromonosporaceae	537	0	972	0	0	0	0	0	0	384
Bacteria	Actinobacteria	Actinobacteria	Propionibacteriales	Nocardioidaceae	1021	522	667	957	1290	662	0	0	1045	686
Bacteria	Actinobacteria	Actinobacteria	Propionibacteriales	Propionibacteriaceae	1122	534	245	588	1599	0	569	0	1300	443
Bacteria	Actinobacteria	Actinobacteria	Pseudonocardiales	Pseudonocardiaceae	799	254	909	149	0	6756	1608	0	0	0
Bacteria	Actinobacteria	Actinobacteria	Streptomycetales	Streptomycetaceae	1124	0	2198	517	393	1235	0	0	261	1008
Bacteria	Actinobacteria	Actinobacteria	Streptosporangiales	Nocardiopsaceae	0	0	263	0	0	0	0	0	0	0
Bacteria	Actinobacteria	Actinobacteria	Streptosporangiales	Thermomonosporaceae	0	0	0	0	0	0	0	0	55	0
Bacteria	Actinobacteria	Actinobacteria	__	__	3656	1335	4663	1772	2031	2058	399	0	1700	2142
Bacteria	Actinobacteria	Coriobacteriia	Coriobacteriales	Atopobiaceae	0	0	0	623	285	0	307	0	496	0
Bacteria	Actinobacteria	Coriobacteriia	Coriobacteriales	Coriobacteriaceae	950	680	476	2466	2018	0	1441	0	4908	413
Bacteria	Actinobacteria	Coriobacteriia	Coriobacteriales	Eggerthellaceae	0	0	0	75	148	0	36	0	166	0
Bacteria	Actinobacteria	MB-A2-108	__	__	194	0	0	0	0	0	0	0	0	0
Bacteria	Actinobacteria	Rubrobacteria	Rubrobacterales	Rubrobacteriaceae	119	0	27	0	42	0	0	0	43	25
Bacteria	Actinobacteria	Thermoleophilia	Gaiellales	__	0	0	0	0	83	0	0	0	0	0
Bacteria	Actinobacteria	Thermoleophilia	Solirubrobacterales	67-14	963	0	220	0	0	0	0	0	0	0
Bacteria	Actinobacteria	Thermoleophilia	Solirubrobacterales	Solirubrobacteraceae	540	0	324	0	0	0	0	0	0	0
Bacteria	Actinobacteria	__	__	__	462	0	0	0	0	0	0	0	216	0
Bacteria	BRC1	__	__	__	0	0	0	0	0	0	0	0	42	0
Bacteria	Bacteroidetes	Bacteroidia	Bacteroidales	Bacteroidaceae	143	45	0	2887	1167	0	134	0	1349	0
Bacteria	Bacteroidetes	Bacteroidia	Bacteroidales	Barnesiellaceae	0	0	0	0	0	0	0	0	19	0
Bacteria	Bacteroidetes	Bacteroidia	Bacteroidales	Marinifilaceae	0	0	13	136	60	0	0	0	56	0
Bacteria	Bacteroidetes	Bacteroidia	Bacteroidales	Muribaculaceae	129	128	0	567	573	0	534	0	565	81
Bacteria	Bacteroidetes	Bacteroidia	Bacteroidales	Porphyromonadaceae	0	0	0	0	0	0	0	0	62	0
Bacteria	Bacteroidetes	Bacteroidia	Bacteroidales	Prevotellaceae	1785	870	0	3077	3732	0	1929	0	3742	890
Bacteria	Bacteroidetes	Bacteroidia	Bacteroidales	Rikenellaceae	1097	648	395	3561	2637	0	711	61	2228	400
Bacteria	Bacteroidetes	Bacteroidia	Bacteroidales	Tannerellaceae	0	0	0	0	154	0	0	0	90	0
Bacteria	Bacteroidetes	Bacteroidia	Chitinophagales	Chitinophagaceae	0	0	0	13	0	0	0	0	99	44
Bacteria	Bacteroidetes	Bacteroidia	Cytophagales	Cyclobacteriaceae	0	0	378	0	0	0	0	0	0	0
Bacteria	Bacteroidetes	Bacteroidia	Cytophagales	Cytophagaceae	0	0	146	0	0	0	0	0	0	85
Bacteria	Bacteroidetes	Bacteroidia	Cytophagales	Hymenobacteraceae	0	0	1328	167	0	0	0	0	17	3526
Bacteria	Bacteroidetes	Bacteroidia	Cytophagales	Microscillaceae	0	0	111	0	0	0	0	0	0	0
Bacteria	Bacteroidetes	Bacteroidia	Cytophagales	Spirosomaceae	0	0	211	0	0	0	71	0	0	0
Bacteria	Bacteroidetes	Bacteroidia	Flavobacteriales	Flavobacteriaceae	156	0	552	0	0	0	0	0	0	109
Bacteria	Bacteroidetes	Bacteroidia	Flavobacteriales	Weeksellaceae	62	0	0	0	0	0	0	0	0	760
Bacteria	Bacteroidetes	Bacteroidia	Sphingobacteriales	Sphingobacteriaceae	617	133	360	0	34	0	0	0	0	168
Bacteria	Bacteroidetes	Bacteroidia	Sphingobacteriales	env.OPS 17	0	0	0	0	10	0	0	0	0	0
Bacteria	Chloroflexi	Anaerolineae	Ardenticatenales	Ardenticatenaceae	0	0	0	52	0	0	0	0	0	0
Bacteria	Chloroflexi	Anaerolineae	SBR1031	A4b	222	0	1586	0	0	0	0	0	0	0
Bacteria	Chloroflexi	Anaerolineae	SBR1031	anaerobic digester metagenome	0	0	0	0	23	0	0	0	0	0
Bacteria	Chloroflexi	Anaerolineae	SBR1031	__	199	0	0	0	0	0	0	0	0	0
Bacteria	Chloroflexi	Chloroflexia	Chloroflexales	Chloroflexaceae	115	0	89	37	0	0	0	0	0	0
Bacteria	Chloroflexi	Chloroflexia	Chloroflexales	Roseiflexaceae	0	0	18	0	0	0	0	0	0	0
Bacteria	Chloroflexi	Chloroflexia	Kallotenuales	AKIW781	0	0	0	0	0	0	0	0	25	0
Bacteria	Chloroflexi	Chloroflexia	Thermomicrobiales	AKYG1722	61	0	0	0	0	0	0	0	0	0
Bacteria	Chloroflexi	Chloroflexia	Thermomicrobiales	JG30-KF-CM45	509	254	840	271	0	0	0	0	135	0
Bacteria	Chloroflexi	Chloroflexia	Thermomicrobiales	Thermomicrobiaceae	102	0	0	0	0	0	0	0	0	0
Bacteria	Chloroflexi	Dehalococcoidia	S085	__	142	0	0	0	0	0	0	0	0	0
Bacteria	Chloroflexi	Dehalococcoidia	SAR202 clade	__	0	0	0	0	74	0	0	0	0	0
Bacteria	Chloroflexi	Gitt-GS-136	uncultured bacterium	uncultured bacterium	114	0	0	0	0	0	0	0	0	0
Bacteria	Chloroflexi	Gitt-GS-136	__	__	425	0	0	15	61	0	0	0	44	0
Bacteria	Chloroflexi	KD4-96	uncultured bacterium	uncultured bacterium	457	0	0	0	0	0	0	0	0	0
Bacteria	Chloroflexi	KD4-96	__	__	334	0	0	0	0	0	0	0	0	0
Bacteria	Chloroflexi	TK10	uncultured Firmicutes bacterium	uncultured Firmicutes bacterium	63	0	0	0	0	0	0	0	0	0
Bacteria	Cyanobacteria	Melainabacteria	Caenarcaniphilales	uncultured bacterium	89	33	0	148	262	0	49	0	169	0
Bacteria	Cyanobacteria	Melainabacteria	Gastranaerophilales	__	0	0	0	0	0	0	0	0	94	0
Bacteria	Cyanobacteria	Melainabacteria	Obscuribacterales	uncultured bacterium	0	0	0	0	24	0	0	0	0	0
Bacteria	Cyanobacteria	Melainabacteria	Obscuribacterales	__	0	0	0	0	0	0	13	0	0	0
Bacteria	Cyanobacteria	Oxyphotobacteria	Nostocales	Nostocaceae	0	0	0	0	217	0	0	0	0	0
Bacteria	Cyanobacteria	Oxyphotobacteria	Nostocales	Phormidiaceae	0	0	0	0	41	0	0	0	0	12388
Bacteria	Cyanobacteria	Oxyphotobacteria	Nostocales	__	0	86	0	0	0	0	0	0	0	0
Bacteria	Cyanobacteria	Oxyphotobacteria	Oxyphotobacteria Incertae Sedis	Unknown Family	0	0	189	0	0	0	35	102	0	350
Bacteria	Cyanobacteria	Oxyphotobacteria	Phormidesmiales	Nodosilineaceae	0	0	0	0	0	0	0	0	0	442
Bacteria	Cyanobacteria	Oxyphotobacteria	__	__	0	0	0	0	0	0	0	0	0	1043
Bacteria	Cyanobacteria	Sericytochromatia	uncultured Bacillales bacterium	uncultured Bacillales bacterium	0	0	0	0	0	0	0	0	113	0
Bacteria	Deferribacteres	Deferribacteres	Deferribacterales	Deferribacteraceae	0	0	0	0	11	0	0	0	0	0
Bacteria	Deinococcus-Thermus	Deinococci	Deinococcales	Deinococcaceae	0	47	0	0	0	0	0	0	0	0
Bacteria	Deinococcus-Thermus	Deinococci	Deinococcales	Trueperaceae	0	0	0	18	0	0	0	0	40	0
Bacteria	Deinococcus-Thermus	Deinococci	Deinococcales	__	0	0	0	0	36	0	0	0	0	0
Bacteria	Epsilonbacteraeota	Campylobacteria	Campylobacterales	Thiovulaceae	0	0	0	0	0	0	0	0	36	0
Bacteria	Firmicutes	Bacilli	Bacillales	Alicyclobacillaceae	0	0	0	45	0	0	0	0	0	0
Bacteria	Firmicutes	Bacilli	Bacillales	Bacillaceae	3697	0	208	215	596	299	234	0	558	0
Bacteria	Firmicutes	Bacilli	Bacillales	Family XI	0	0	0	0	137	0	0	0	0	0
Bacteria	Firmicutes	Bacilli	Bacillales	Family XII	96	0	0	0	0	0	0	0	0	183
Bacteria	Firmicutes	Bacilli	Bacillales	Paenibacillaceae	573	0	150	0	0	0	0	0	0	0
Bacteria	Firmicutes	Bacilli	Bacillales	Planococcaceae	203	0	12929	83	0	0	0	0	0	0
Bacteria	Firmicutes	Bacilli	Bacillales	Staphylococcaceae	0	0	284	412	155	0	757	0	571	0
Bacteria	Firmicutes	Bacilli	Bacillales	Thermoactinomycetaceae	535	0	0	0	0	0	0	0	0	0
Bacteria	Firmicutes	Bacilli	Lactobacillales	Enterococcaceae	335	148	321	0	0	0	0	0	0	0
Bacteria	Firmicutes	Bacilli	Lactobacillales	Lactobacillaceae	85	0	0	291	349	0	163	0	445	0
Bacteria	Firmicutes	Bacilli	Lactobacillales	Leuconostocaceae	0	0	629	86	0	0	0	0	0	0
Bacteria	Firmicutes	Bacilli	Lactobacillales	Streptococcaceae	1138	28076	190	1823	1579	47	729	0	713	287
Bacteria	Firmicutes	Bacilli	Lactobacillales	__	0	295	0	0	0	0	0	0	0	0
Bacteria	Firmicutes	Bacilli	__	__	148	0	0	0	0	0	0	0	0	0
Bacteria	Firmicutes	Clostridia	Clostridiales	Christensenellaceae	160	0	0	550	547	0	483	0	601	58
Bacteria	Firmicutes	Clostridia	Clostridiales	Clostridiaceae 1	898	0	0	624	603	0	257	0	648	0
Bacteria	Firmicutes	Clostridia	Clostridiales	Eubacteriaceae	0	0	0	0	0	0	0	0	152	0
Bacteria	Firmicutes	Clostridia	Clostridiales	Family XI	311	22	0	150	210	0	0	0	152	0
Bacteria	Firmicutes	Clostridia	Clostridiales	Family XIII	203	77	0	460	497	0	340	0	501	0
Bacteria	Firmicutes	Clostridia	Clostridiales	Family XVIII	115	0	0	0	0	0	0	0	0	0
Bacteria	Firmicutes	Clostridia	Clostridiales	Lachnospiraceae	1290	0	0	5564	4493	0	1799	0	3765	0
Bacteria	Firmicutes	Clostridia	Clostridiales	Peptococcaceae	127	0	0	0	0	0	0	0	0	0
Bacteria	Firmicutes	Clostridia	Clostridiales	Peptostreptococcaceae	603	297	88	436	447	0	0	0	580	134
Bacteria	Firmicutes	Clostridia	Clostridiales	Ruminococcaceae	1926	613	100	3354	3498	0	1738	0	3162	167
Bacteria	Firmicutes	Clostridia	Clostridiales	__	546	0	0	0	0	0	0	0	0	0
Bacteria	Firmicutes	Clostridia	__	__	95	0	0	0	0	0	0	0	0	0
Bacteria	Firmicutes	Erysipelotrichia	Erysipelotrichales	Erysipelotrichaceae	465	108	95	868	606	0	438	0	772	71
Bacteria	Firmicutes	Negativicutes	Selenomonadales	Acidaminococcaceae	0	0	0	0	92	0	42	0	0	0
Bacteria	Firmicutes	Negativicutes	Selenomonadales	Veillonellaceae	689	340	0	1336	1573	0	811	36	1426	201
Bacteria	Firmicutes	__	__	__	0	0	0	0	0	0	33	0	0	0
Bacteria	Fusobacteria	Fusobacteriia	Fusobacteriales	Leptotrichiaceae	0	0	0	27	0	0	0	0	0	0
Bacteria	Gemmatimonadetes	Gemmatimonadetes	Gemmatimonadales	Gemmatimonadaceae	409	0	0	69	80	0	0	0	52	40
Bacteria	Gemmatimonadetes	Longimicrobia	Longimicrobiales	Longimicrobiaceae	288	0	188	0	0	0	0	0	0	0
Bacteria	Gemmatimonadetes	S0134 terrestrial group	uncultured compost bacterium	uncultured compost bacterium	134	0	0	0	0	0	0	0	0	0
Bacteria	Gemmatimonadetes	S0134 terrestrial group	__	__	0	0	0	0	0	0	0	0	43	0
Bacteria	Gemmatimonadetes	__	__	__	14	0	0	211	0	0	0	0	88	0
Bacteria	Halanaerobiaeota	Halanaerobiia	Halanaerobiales	Halanaerobiaceae	73	0	0	0	0	0	0	0	0	0
Bacteria	Patescibacteria	Gracilibacteria	Candidatus Peribacteria	__	529	328	0	589	955	0	341	0	710	0
Bacteria	Patescibacteria	Saccharimonadia	Saccharimonadales	__	64	0	183	0	0	0	0	0	0	0
Bacteria	Planctomycetes	BD7-11	uncultured bacterium	uncultured bacterium	0	0	0	0	14	0	0	0	0	0
Bacteria	Planctomycetes	Phycisphaerae	Phycisphaerales	Phycisphaeraceae	0	0	0	19	0	0	0	0	0	0
Bacteria	Planctomycetes	Planctomycetacia	Gemmatales	Gemmataceae	15	0	0	0	0	0	0	0	0	0
Bacteria	Proteobacteria	Alphaproteobacteria	Acetobacterales	Acetobacteraceae	0	0	190	0	0	0	40	0	217	0
Bacteria	Proteobacteria	Alphaproteobacteria	Azospirillales	Azospirillaceae	0	0	516	0	0	0	0	0	0	458
Bacteria	Proteobacteria	Alphaproteobacteria	Caulobacterales	Caulobacteraceae	396	234	257	326	366	0	77	0	168	475
Bacteria	Proteobacteria	Alphaproteobacteria	Rhizobiales	Beijerinckiaceae	0	419	216	0	650	0	0	0	309	287
Bacteria	Proteobacteria	Alphaproteobacteria	Rhizobiales	Hyphomicrobiaceae	388	0	0	0	0	0	0	0	0	0
Bacteria	Proteobacteria	Alphaproteobacteria	Rhizobiales	Methyloligellaceae	404	0	0	0	0	0	0	0	0	0
Bacteria	Proteobacteria	Alphaproteobacteria	Rhizobiales	Rhizobiaceae	1298	0	2559	634	470	0	0	0	372	1946
Bacteria	Proteobacteria	Alphaproteobacteria	Rhizobiales	__	509	0	835	0	0	0	0	0	0	955
Bacteria	Proteobacteria	Alphaproteobacteria	Rhodobacterales	Rhodobacteraceae	681	621	551	548	422	0	0	0	0	841
Bacteria	Proteobacteria	Alphaproteobacteria	Rickettsiales	Anaplasmataceae	0	0	0	1878	0	0	1418	0	0	0
Bacteria	Proteobacteria	Alphaproteobacteria	Rickettsiales	Midichloriaceae	0	0	0	0	0	0	0	0	0	142
Bacteria	Proteobacteria	Alphaproteobacteria	Rickettsiales	Rickettsiaceae	0	0	0	0	0	0	0	0	0	327
Bacteria	Proteobacteria	Alphaproteobacteria	Sphingomonadales	Sphingomonadaceae	937	465	707	1127	778	742	232	0	0	919
Bacteria	Proteobacteria	Alphaproteobacteria	Tistrellales	Geminicoccaceae	776	0	0	0	0	0	0	0	0	0
Bacteria	Proteobacteria	Alphaproteobacteria	__	__	361	0	0	58	122	0	0	0	135	0
Bacteria	Proteobacteria	Deltaproteobacteria	Desulfarculales	Desulfarculaceae	0	0	0	0	67	0	0	0	62	0
Bacteria	Proteobacteria	Deltaproteobacteria	Desulfobacterales	Desulfobulbaceae	0	0	0	0	37	0	0	0	0	0
Bacteria	Proteobacteria	Deltaproteobacteria	Desulfovibrionales	Desulfovibrionaceae	111	0	0	419	387	0	48	0	0	0
Bacteria	Proteobacteria	Deltaproteobacteria	Myxococcales	Haliangiaceae	476	0	0	0	0	0	0	0	0	0
Bacteria	Proteobacteria	Deltaproteobacteria	Myxococcales	P3OB-42	21	0	0	0	0	0	0	0	0	0
Bacteria	Proteobacteria	Deltaproteobacteria	Myxococcales	Sandaracinaceae	87	0	89	0	0	0	0	0	0	0
Bacteria	Proteobacteria	Deltaproteobacteria	Myxococcales	Vulgatibacteraceae	31	0	0	0	0	0	0	0	0	0
Bacteria	Proteobacteria	Deltaproteobacteria	Myxococcales	mle1-27	0	0	0	0	0	0	0	0	54	0
Bacteria	Proteobacteria	Deltaproteobacteria	RCP2-54	__	0	0	0	0	0	0	0	0	53	0
Bacteria	Proteobacteria	Deltaproteobacteria	__	__	0	0	0	10	0	0	28	26	0	0
Bacteria	Proteobacteria	Gammaproteobacteria	Alteromonadales	Alteromonadaceae	0	0	0	133	308	0	90	0	413	0
Bacteria	Proteobacteria	Gammaproteobacteria	Alteromonadales	Marinobacteraceae	669	426	0	808	1456	0	165	0	1367	0
Bacteria	Proteobacteria	Gammaproteobacteria	Alteromonadales	Pseudoalteromonadaceae	0	0	0	180	399	0	0	0	168	0
Bacteria	Proteobacteria	Gammaproteobacteria	Alteromonadales	Shewanellaceae	283	202	0	311	516	0	142	0	565	148
Bacteria	Proteobacteria	Gammaproteobacteria	Alteromonadales	__	0	0	0	0	10	0	0	0	0	0
Bacteria	Proteobacteria	Gammaproteobacteria	Betaproteobacteriales	Burkholderiaceae	653	0	332	0	0	43	0	0	218	782
Bacteria	Proteobacteria	Gammaproteobacteria	Betaproteobacteriales	Neisseriaceae	0	0	0	0	0	0	0	0	89	0
Bacteria	Proteobacteria	Gammaproteobacteria	Betaproteobacteriales	__	223	0	0	0	0	0	0	0	0	0
Bacteria	Proteobacteria	Gammaproteobacteria	Cellvibrionales	Cellvibrionaceae	74	0	0	0	0	0	0	0	0	0
Bacteria	Proteobacteria	Gammaproteobacteria	Diplorickettsiales	Diplorickettsiaceae	0	0	0	0	52	0	268	0	0	0
Bacteria	Proteobacteria	Gammaproteobacteria	Enterobacteriales	Enterobacteriaceae	3302	2842	2693	5828	1548	4201	17973	20694	1207	0
Bacteria	Proteobacteria	Gammaproteobacteria	Methylococcales	Methylococcaceae	103	0	0	0	0	0	0	0	0	0
Bacteria	Proteobacteria	Gammaproteobacteria	Oceanospirillales	Alcanivoracaceae	0	0	0	0	146	0	0	0	75	0
Bacteria	Proteobacteria	Gammaproteobacteria	Oceanospirillales	Halomonadaceae	761	276	141	786	1292	0	299	0	1257	192
Bacteria	Proteobacteria	Gammaproteobacteria	Pasteurellales	Pasteurellaceae	0	0	0	0	91	0	0	0	82	0
Bacteria	Proteobacteria	Gammaproteobacteria	Pseudomonadales	Moraxellaceae	629	1090	236	531	432	0	1393	448	724	0
Bacteria	Proteobacteria	Gammaproteobacteria	Pseudomonadales	Pseudomonadaceae	1677	988	5663	11162	1148	418	449	211	1474	106
Bacteria	Proteobacteria	Gammaproteobacteria	Vibrionales	Vibrionaceae	0	0	0	0	233	0	0	0	244	0
Bacteria	Proteobacteria	Gammaproteobacteria	Xanthomonadales	Rhodanobacteraceae	166	0	0	0	0	0	0	0	0	0
Bacteria	Proteobacteria	Gammaproteobacteria	Xanthomonadales	Xanthomonadaceae	493	235	582	0	196	0	0	0	0	124
Bacteria	Proteobacteria	Gammaproteobacteria	__	__	614	0	75	0	110	0	565	2312	239	0
Bacteria	Rokubacteria	NC10	Rokubacteriales	__	0	0	0	22	0	0	0	0	0	0
Bacteria	Spirochaetes	Brachyspirae	Brachyspirales	Brachyspiraceae	0	0	0	0	14	0	0	0	0	0
Bacteria	Synergistetes	Synergistia	Synergistales	Synergistaceae	0	0	0	115	0	0	0	0	0	0
Bacteria	Thermotogae	Thermotogae	Petrotogales	Petrotogaceae	0	0	0	0	0	0	0	0	11	0
Bacteria	Verrucomicrobia	Verrucomicrobiae	Verrucomicrobiales	Akkermansiaceae	129	0	34	405	438	0	189	0	433	42
Bacteria	Verrucomicrobia	Verrucomicrobiae	__	__	0	0	0	0	0	0	0	0	20	0
Bacteria	__	__	__	__	1176	97	301	999	672	0	443	27740	950	176
Unassigned	__	__	__	__	26002	18247	21571	28217	20605	11303	25749	37006	17351	21953

## Sheet: Genus
Microbiome profiling of the onion thrips, Thrips tabaci Lindemann (Thysanoptera: Thripidae) Suresh Gawande1*, Sivalingam Anandhan1, Ashish Ingle1, Praveen Roylawar1, Kiran Khandagale1, Tushar Gawai1, Alana Jacobson2, Ramasamy Asokan3 and Major Singh1 1ICAR-Directorate of Onion and Garlic Research, Rajgurunagar, Pune India 410505 2Department of Entomology and Plant Pathology, Auburn University, Au…
index	Phylum	Class	Order	Family	Genus	Bangalore	Chiplima	Hisar	Imphal	Jabalpur	Jhalawar	Pune	Rahuri	Samastipur	Shrinagar
Bacteria	Acidobacteria	Acidobacteriia	Acidobacteriales	Acidobacteriaceae (Subgroup 1)	__	0	11	0	0	0	0	0	0	0	0
Bacteria	Acidobacteria	Acidobacteriia	Acidobacteriales	uncultured	__	0	0	0	0	0	0	0	0	115	0
Bacteria	Acidobacteria	Acidobacteriia	Solibacterales	Solibacteraceae (Subgroup 3)	Candidatus Solibacter	354	0	0	0	0	0	0	0	0	0
Bacteria	Acidobacteria	Acidobacteriia	Solibacterales	Solibacteraceae (Subgroup 3)	__	0	0	217	0	138	0	0	0	0	0
Bacteria	Acidobacteria	Acidobacteriia	Subgroup 2	__	__	0	0	0	41	0	0	0	0	121	0
Bacteria	Acidobacteria	Blastocatellia (Subgroup 4)	Blastocatellales	Blastocatellaceae	__	33	0	0	0	0	0	0	0	0	0
Bacteria	Acidobacteria	Blastocatellia (Subgroup 4)	Pyrinomonadales	Pyrinomonadaceae	RB41	0	0	0	0	34	0	0	0	12	0
Bacteria	Acidobacteria	Subgroup 17	__	__	__	53	0	0	0	0	0	0	0	0	0
Bacteria	Acidobacteria	Subgroup 6	__	__	__	435	0	0	0	61	0	0	0	38	0
Bacteria	Actinobacteria	Acidimicrobiia	Actinomarinales	uncultured	__	854	0	0	164	110	0	0	0	0	0
Bacteria	Actinobacteria	Acidimicrobiia	Microtrichales	Ilumatobacteraceae	Ilumatobacter	393	0	0	0	0	0	0	0	0	0
Bacteria	Actinobacteria	Acidimicrobiia	__	__	__	401	0	357	50	325	0	0	0	0	0
Bacteria	Actinobacteria	Actinobacteria	Actinomycetales	Actinomycetaceae	Actinomyces	0	965	0	80	0	0	0	0	0	0
Bacteria	Actinobacteria	Actinobacteria	Bifidobacteriales	Bifidobacteriaceae	Bifidobacterium	270	165	0	553	480	0	0	0	488	0
Bacteria	Actinobacteria	Actinobacteria	Corynebacteriales	Corynebacteriaceae	Corynebacterium 1	202	106	464	221	121	0	355	0	0	0
Bacteria	Actinobacteria	Actinobacteria	Corynebacteriales	Corynebacteriaceae	__	315	320	0	382	417	0	0	0	330	0
Bacteria	Actinobacteria	Actinobacteria	Corynebacteriales	Mycobacteriaceae	Mycobacterium	573	0	154	0	541	0	167	0	326	0
Bacteria	Actinobacteria	Actinobacteria	Corynebacteriales	Nocardiaceae	Nocardia	0	0	0	0	0	0	174	0	0	0
Bacteria	Actinobacteria	Actinobacteria	Corynebacteriales	__	__	602	0	234	0	120	0	0	0	413	0
Bacteria	Actinobacteria	Actinobacteria	Frankiales	Sporichthyaceae	hgcI clade	0	0	0	0	0	0	222	0	0	0
Bacteria	Actinobacteria	Actinobacteria	Frankiales	__	__	1160	0	0	0	0	0	0	0	230	1039
Bacteria	Actinobacteria	Actinobacteria	Micrococcales	Brevibacteriaceae	Brevibacterium	0	0	0	313	0	525	0	0	0	0
Bacteria	Actinobacteria	Actinobacteria	Micrococcales	Intrasporangiaceae	Ornithinimicrobium	0	0	0	245	0	0	0	0	0	0
Bacteria	Actinobacteria	Actinobacteria	Micrococcales	Microbacteriaceae	Agromyces	825	0	0	0	0	0	0	0	0	0
Bacteria	Actinobacteria	Actinobacteria	Micrococcales	Microbacteriaceae	Microbacterium	603	520	1280	0	0	0	0	0	0	0
Bacteria	Actinobacteria	Actinobacteria	Micrococcales	Microbacteriaceae	__	604	309	657	262	0	253	0	0	0	0
Bacteria	Actinobacteria	Actinobacteria	Micrococcales	Micrococcaceae	__	0	0	0	141	209	0	0	0	311	0
Bacteria	Actinobacteria	Actinobacteria	Micrococcales	__	__	0	0	0	280	395	0	143	0	0	0
Bacteria	Actinobacteria	Actinobacteria	Micromonosporales	Micromonosporaceae	Micromonospora	475	0	0	0	0	0	0	0	0	0
Bacteria	Actinobacteria	Actinobacteria	Micromonosporales	Micromonosporaceae	Salinispora	62	0	0	0	0	0	0	0	0	0
Bacteria	Actinobacteria	Actinobacteria	Micromonosporales	Micromonosporaceae	__	0	0	972	0	0	0	0	0	0	384
Bacteria	Actinobacteria	Actinobacteria	Propionibacteriales	Nocardioidaceae	Nocardioides	471	0	216	230	368	662	0	0	410	511
Bacteria	Actinobacteria	Actinobacteria	Propionibacteriales	Nocardioidaceae	__	550	522	451	727	922	0	0	0	635	175
Bacteria	Actinobacteria	Actinobacteria	Propionibacteriales	Propionibacteriaceae	Cutibacterium	565	534	245	588	1599	0	569	0	1300	443
Bacteria	Actinobacteria	Actinobacteria	Propionibacteriales	Propionibacteriaceae	__	557	0	0	0	0	0	0	0	0	0
Bacteria	Actinobacteria	Actinobacteria	Pseudonocardiales	Pseudonocardiaceae	Actinomycetospora	0	0	109	0	0	0	0	0	0	0
Bacteria	Actinobacteria	Actinobacteria	Pseudonocardiales	Pseudonocardiaceae	Pseudonocardia	171	0	800	0	0	181	203	0	0	0
Bacteria	Actinobacteria	Actinobacteria	Pseudonocardiales	Pseudonocardiaceae	Saccharomonospora	0	0	0	149	0	0	0	0	0	0
Bacteria	Actinobacteria	Actinobacteria	Pseudonocardiales	Pseudonocardiaceae	Saccharopolyspora	628	254	0	0	0	6575	1405	0	0	0
Bacteria	Actinobacteria	Actinobacteria	Streptomycetales	Streptomycetaceae	Streptomyces	1124	0	2198	517	393	1235	0	0	261	1008
Bacteria	Actinobacteria	Actinobacteria	Streptosporangiales	Nocardiopsaceae	Nocardiopsis	0	0	263	0	0	0	0	0	0	0
Bacteria	Actinobacteria	Actinobacteria	Streptosporangiales	Thermomonosporaceae	Actinomadura	0	0	0	0	0	0	0	0	55	0
Bacteria	Actinobacteria	Actinobacteria	__	__	__	3656	1335	4663	1772	2031	2058	399	0	1700	2142
Bacteria	Actinobacteria	Coriobacteriia	Coriobacteriales	Atopobiaceae	Libanicoccus	0	0	0	623	285	0	307	0	496	0
Bacteria	Actinobacteria	Coriobacteriia	Coriobacteriales	Coriobacteriaceae	Collinsella	950	680	476	2466	2018	0	1441	0	4908	413
Bacteria	Actinobacteria	Coriobacteriia	Coriobacteriales	Eggerthellaceae	Senegalimassilia	0	0	0	75	0	0	36	0	166	0
Bacteria	Actinobacteria	Coriobacteriia	Coriobacteriales	Eggerthellaceae	Slackia	0	0	0	0	148	0	0	0	0	0
Bacteria	Actinobacteria	MB-A2-108	__	__	__	194	0	0	0	0	0	0	0	0	0
Bacteria	Actinobacteria	Rubrobacteria	Rubrobacterales	Rubrobacteriaceae	Rubrobacter	119	0	27	0	42	0	0	0	43	25
Bacteria	Actinobacteria	Thermoleophilia	Gaiellales	__	__	0	0	0	0	83	0	0	0	0	0
Bacteria	Actinobacteria	Thermoleophilia	Solirubrobacterales	67-14	Solirubrobacterales bacterium 67-14	0	0	220	0	0	0	0	0	0	0
Bacteria	Actinobacteria	Thermoleophilia	Solirubrobacterales	67-14	__	963	0	0	0	0	0	0	0	0	0
Bacteria	Actinobacteria	Thermoleophilia	Solirubrobacterales	Solirubrobacteraceae	Conexibacter	0	0	54	0	0	0	0	0	0	0
Bacteria	Actinobacteria	Thermoleophilia	Solirubrobacterales	Solirubrobacteraceae	Solirubrobacter	0	0	270	0	0	0	0	0	0	0
Bacteria	Actinobacteria	Thermoleophilia	Solirubrobacterales	Solirubrobacteraceae	__	540	0	0	0	0	0	0	0	0	0
Bacteria	Actinobacteria	__	__	__	__	462	0	0	0	0	0	0	0	216	0
Bacteria	BRC1	__	__	__	__	0	0	0	0	0	0	0	0	42	0
Bacteria	Bacteroidetes	Bacteroidia	Bacteroidales	Bacteroidaceae	Bacteroides	143	45	0	2887	1167	0	134	0	1349	0
Bacteria	Bacteroidetes	Bacteroidia	Bacteroidales	Barnesiellaceae	Barnesiella	0	0	0	0	0	0	0	0	19	0
Bacteria	Bacteroidetes	Bacteroidia	Bacteroidales	Marinifilaceae	Odoribacter	0	0	13	136	60	0	0	0	56	0
Bacteria	Bacteroidetes	Bacteroidia	Bacteroidales	Muribaculaceae	metagenome	129	128	0	567	573	0	534	0	565	81
Bacteria	Bacteroidetes	Bacteroidia	Bacteroidales	Porphyromonadaceae	Porphyromonas	0	0	0	0	0	0	0	0	62	0
Bacteria	Bacteroidetes	Bacteroidia	Bacteroidales	Prevotellaceae	Alloprevotella	0	0	0	124	142	0	0	0	227	0
Bacteria	Bacteroidetes	Bacteroidia	Bacteroidales	Prevotellaceae	Prevotella 2	179	0	0	0	358	0	202	0	219	0
Bacteria	Bacteroidetes	Bacteroidia	Bacteroidales	Prevotellaceae	Prevotella 9	0	0	0	430	464	0	450	0	793	0
Bacteria	Bacteroidetes	Bacteroidia	Bacteroidales	Prevotellaceae	__	1606	870	0	2523	2768	0	1277	0	2503	890
Bacteria	Bacteroidetes	Bacteroidia	Bacteroidales	Rikenellaceae	Alistipes	1097	648	395	3561	2637	0	711	61	2228	400
Bacteria	Bacteroidetes	Bacteroidia	Bacteroidales	Tannerellaceae	Parabacteroides	0	0	0	0	154	0	0	0	90	0
Bacteria	Bacteroidetes	Bacteroidia	Chitinophagales	Chitinophagaceae	Flaviaesturariibacter	0	0	0	0	0	0	0	0	0	44
Bacteria	Bacteroidetes	Bacteroidia	Chitinophagales	Chitinophagaceae	Lacibacter	0	0	0	0	0	0	0	0	99	0
Bacteria	Bacteroidetes	Bacteroidia	Chitinophagales	Chitinophagaceae	__	0	0	0	13	0	0	0	0	0	0
Bacteria	Bacteroidetes	Bacteroidia	Cytophagales	Cyclobacteriaceae	Tunicatimonas	0	0	195	0	0	0	0	0	0	0
Bacteria	Bacteroidetes	Bacteroidia	Cytophagales	Cyclobacteriaceae	uncultured	0	0	183	0	0	0	0	0	0	0
Bacteria	Bacteroidetes	Bacteroidia	Cytophagales	Cytophagaceae	Rhodocytophaga	0	0	146	0	0	0	0	0	0	85
Bacteria	Bacteroidetes	Bacteroidia	Cytophagales	Hymenobacteraceae	Hymenobacter	0	0	1328	0	0	0	0	0	17	3526
Bacteria	Bacteroidetes	Bacteroidia	Cytophagales	Hymenobacteraceae	Nibribacter	0	0	0	167	0	0	0	0	0	0
Bacteria	Bacteroidetes	Bacteroidia	Cytophagales	Microscillaceae	Flexibacter	0	0	73	0	0	0	0	0	0	0
Bacteria	Bacteroidetes	Bacteroidia	Cytophagales	Microscillaceae	__	0	0	38	0	0	0	0	0	0	0
Bacteria	Bacteroidetes	Bacteroidia	Cytophagales	Spirosomaceae	Larkinella	0	0	137	0	0	0	0	0	0	0
Bacteria	Bacteroidetes	Bacteroidia	Cytophagales	Spirosomaceae	Pseudarcicella	0	0	0	0	0	0	71	0	0	0
Bacteria	Bacteroidetes	Bacteroidia	Cytophagales	Spirosomaceae	__	0	0	74	0	0	0	0	0	0	0
Bacteria	Bacteroidetes	Bacteroidia	Flavobacteriales	Flavobacteriaceae	Capnocytophaga	12	0	0	0	0	0	0	0	0	0
Bacteria	Bacteroidetes	Bacteroidia	Flavobacteriales	Flavobacteriaceae	Flavobacterium	144	0	552	0	0	0	0	0	0	109
Bacteria	Bacteroidetes	Bacteroidia	Flavobacteriales	Weeksellaceae	Chryseobacterium	62	0	0	0	0	0	0	0	0	760
Bacteria	Bacteroidetes	Bacteroidia	Sphingobacteriales	Sphingobacteriaceae	Pedobacter	0	0	0	0	0	0	0	0	0	168
Bacteria	Bacteroidetes	Bacteroidia	Sphingobacteriales	Sphingobacteriaceae	Sphingobacterium	617	133	360	0	34	0	0	0	0	0
Bacteria	Bacteroidetes	Bacteroidia	Sphingobacteriales	env.OPS 17	__	0	0	0	0	10	0	0	0	0	0
Bacteria	Chloroflexi	Anaerolineae	Ardenticatenales	Ardenticatenaceae	uncultured bacterium	0	0	0	52	0	0	0	0	0	0
Bacteria	Chloroflexi	Anaerolineae	SBR1031	A4b	uncultured Caldilineales bacterium	81	0	0	0	0	0	0	0	0	0
Bacteria	Chloroflexi	Anaerolineae	SBR1031	A4b	__	141	0	1586	0	0	0	0	0	0	0
Bacteria	Chloroflexi	Anaerolineae	SBR1031	anaerobic digester metagenome	anaerobic digester metagenome	0	0	0	0	23	0	0	0	0	0
Bacteria	Chloroflexi	Anaerolineae	SBR1031	__	__	199	0	0	0	0	0	0	0	0	0
Bacteria	Chloroflexi	Chloroflexia	Chloroflexales	Chloroflexaceae	Candidatus Chloroploca	115	0	0	0	0	0	0	0	0	0
Bacteria	Chloroflexi	Chloroflexia	Chloroflexales	Chloroflexaceae	FFCH7168	0	0	28	0	0	0	0	0	0	0
Bacteria	Chloroflexi	Chloroflexia	Chloroflexales	Chloroflexaceae	__	0	0	61	37	0	0	0	0	0	0
Bacteria	Chloroflexi	Chloroflexia	Chloroflexales	Roseiflexaceae	uncultured	0	0	18	0	0	0	0	0	0	0
Bacteria	Chloroflexi	Chloroflexia	Kallotenuales	AKIW781	__	0	0	0	0	0	0	0	0	25	0
Bacteria	Chloroflexi	Chloroflexia	Thermomicrobiales	AKYG1722	uncultured bacterium	61	0	0	0	0	0	0	0	0	0
Bacteria	Chloroflexi	Chloroflexia	Thermomicrobiales	JG30-KF-CM45	uncultured Thermomicrobia bacterium	137	0	0	0	0	0	0	0	0	0
Bacteria	Chloroflexi	Chloroflexia	Thermomicrobiales	JG30-KF-CM45	uncultured bacterium	132	0	268	93	0	0	0	0	0	0
Bacteria	Chloroflexi	Chloroflexia	Thermomicrobiales	JG30-KF-CM45	__	240	254	572	178	0	0	0	0	135	0
Bacteria	Chloroflexi	Chloroflexia	Thermomicrobiales	Thermomicrobiaceae	Sphaerobacter	102	0	0	0	0	0	0	0	0	0
Bacteria	Chloroflexi	Dehalococcoidia	S085	__	__	142	0	0	0	0	0	0	0	0	0
Bacteria	Chloroflexi	Dehalococcoidia	SAR202 clade	__	__	0	0	0	0	74	0	0	0	0	0
Bacteria	Chloroflexi	Gitt-GS-136	uncultured bacterium	uncultured bacterium	uncultured bacterium	114	0	0	0	0	0	0	0	0	0
Bacteria	Chloroflexi	Gitt-GS-136	__	__	__	425	0	0	15	61	0	0	0	44	0
Bacteria	Chloroflexi	KD4-96	uncultured bacterium	uncultured bacterium	uncultured bacterium	457	0	0	0	0	0	0	0	0	0
Bacteria	Chloroflexi	KD4-96	__	__	__	334	0	0	0	0	0	0	0	0	0
Bacteria	Chloroflexi	TK10	uncultured Firmicutes bacterium	uncultured Firmicutes bacterium	uncultured Firmicutes bacterium	63	0	0	0	0	0	0	0	0	0
Bacteria	Cyanobacteria	Melainabacteria	Caenarcaniphilales	uncultured bacterium	uncultured bacterium	89	33	0	148	262	0	49	0	169	0
Bacteria	Cyanobacteria	Melainabacteria	Gastranaerophilales	__	__	0	0	0	0	0	0	0	0	94	0
Bacteria	Cyanobacteria	Melainabacteria	Obscuribacterales	uncultured bacterium	uncultured bacterium	0	0	0	0	24	0	0	0	0	0
Bacteria	Cyanobacteria	Melainabacteria	Obscuribacterales	__	__	0	0	0	0	0	0	13	0	0	0
Bacteria	Cyanobacteria	Oxyphotobacteria	Nostocales	Nostocaceae	__	0	0	0	0	217	0	0	0	0	0
Bacteria	Cyanobacteria	Oxyphotobacteria	Nostocales	Phormidiaceae	Tychonema CCAP 1459-11B	0	0	0	0	41	0	0	0	0	12388
Bacteria	Cyanobacteria	Oxyphotobacteria	Nostocales	__	__	0	86	0	0	0	0	0	0	0	0
Bacteria	Cyanobacteria	Oxyphotobacteria	Oxyphotobacteria Incertae Sedis	Unknown Family	Leptolyngbya ANT.L52.2	0	0	0	0	0	0	35	0	0	0
Bacteria	Cyanobacteria	Oxyphotobacteria	Oxyphotobacteria Incertae Sedis	Unknown Family	Leptolyngbya EcFYyyy-00	0	0	189	0	0	0	0	102	0	350
Bacteria	Cyanobacteria	Oxyphotobacteria	Phormidesmiales	Nodosilineaceae	Nodosilinea PCC-7104	0	0	0	0	0	0	0	0	0	442
Bacteria	Cyanobacteria	Oxyphotobacteria	__	__	__	0	0	0	0	0	0	0	0	0	1043
Bacteria	Cyanobacteria	Sericytochromatia	uncultured Bacillales bacterium	uncultured Bacillales bacterium	uncultured Bacillales bacterium	0	0	0	0	0	0	0	0	113	0
Bacteria	Deferribacteres	Deferribacteres	Deferribacterales	Deferribacteraceae	Mucispirillum	0	0	0	0	11	0	0	0	0	0
Bacteria	Deinococcus-Thermus	Deinococci	Deinococcales	Deinococcaceae	Deinococcus	0	47	0	0	0	0	0	0	0	0
Bacteria	Deinococcus-Thermus	Deinococci	Deinococcales	Trueperaceae	Truepera	0	0	0	18	0	0	0	0	40	0
Bacteria	Deinococcus-Thermus	Deinococci	Deinococcales	__	__	0	0	0	0	36	0	0	0	0	0
Bacteria	Epsilonbacteraeota	Campylobacteria	Campylobacterales	Thiovulaceae	Sulfuricurvum	0	0	0	0	0	0	0	0	36	0
Bacteria	Firmicutes	Bacilli	Bacillales	Alicyclobacillaceae	Tumebacillus	0	0	0	45	0	0	0	0	0	0
Bacteria	Firmicutes	Bacilli	Bacillales	Bacillaceae	Bacillus	3554	0	208	215	596	299	234	0	451	0
Bacteria	Firmicutes	Bacilli	Bacillales	Bacillaceae	Fictibacillus	143	0	0	0	0	0	0	0	96	0
Bacteria	Firmicutes	Bacilli	Bacillales	Bacillaceae	Lentibacillus	0	0	0	0	0	0	0	0	11	0
Bacteria	Firmicutes	Bacilli	Bacillales	Family XI	Gemella	0	0	0	0	137	0	0	0	0	0
Bacteria	Firmicutes	Bacilli	Bacillales	Family XII	Exiguobacterium	96	0	0	0	0	0	0	0	0	183
Bacteria	Firmicutes	Bacilli	Bacillales	Paenibacillaceae	Cohnella	347	0	0	0	0	0	0	0	0	0
Bacteria	Firmicutes	Bacilli	Bacillales	Paenibacillaceae	Paenibacillus	226	0	150	0	0	0	0	0	0	0
Bacteria	Firmicutes	Bacilli	Bacillales	Planococcaceae	Lysinibacillus	203	0	0	83	0	0	0	0	0	0
Bacteria	Firmicutes	Bacilli	Bacillales	Planococcaceae	__	0	0	12929	0	0	0	0	0	0	0
Bacteria	Firmicutes	Bacilli	Bacillales	Staphylococcaceae	Salinicoccus	0	0	0	0	155	0	0	0	0	0
Bacteria	Firmicutes	Bacilli	Bacillales	Staphylococcaceae	Staphylococcus	0	0	284	412	0	0	757	0	571	0
Bacteria	Firmicutes	Bacilli	Bacillales	Thermoactinomycetaceae	Novibacillus	71	0	0	0	0	0	0	0	0	0
Bacteria	Firmicutes	Bacilli	Bacillales	Thermoactinomycetaceae	Planifilum	379	0	0	0	0	0	0	0	0	0
Bacteria	Firmicutes	Bacilli	Bacillales	Thermoactinomycetaceae	__	85	0	0	0	0	0	0	0	0	0
Bacteria	Firmicutes	Bacilli	Lactobacillales	Enterococcaceae	Enterococcus	335	148	321	0	0	0	0	0	0	0
Bacteria	Firmicutes	Bacilli	Lactobacillales	Lactobacillaceae	Lactobacillus	85	0	0	291	349	0	163	0	445	0
Bacteria	Firmicutes	Bacilli	Lactobacillales	Leuconostocaceae	Weissella	0	0	629	86	0	0	0	0	0	0
Bacteria	Firmicutes	Bacilli	Lactobacillales	Streptococcaceae	Streptococcus	1138	28076	190	1823	1579	47	729	0	713	287
Bacteria	Firmicutes	Bacilli	Lactobacillales	__	__	0	295	0	0	0	0	0	0	0	0
Bacteria	Firmicutes	Bacilli	__	__	__	148	0	0	0	0	0	0	0	0	0
Bacteria	Firmicutes	Clostridia	Clostridiales	Christensenellaceae	Christensenellaceae R-7 group	160	0	0	550	547	0	483	0	601	58
Bacteria	Firmicutes	Clostridia	Clostridiales	Clostridiaceae 1	Clostridium sensu stricto 1	503	0	0	135	0	0	0	0	0	0
Bacteria	Firmicutes	Clostridia	Clostridiales	Clostridiaceae 1	__	395	0	0	489	603	0	257	0	648	0
Bacteria	Firmicutes	Clostridia	Clostridiales	Eubacteriaceae	__	0	0	0	0	0	0	0	0	152	0
Bacteria	Firmicutes	Clostridia	Clostridiales	Family XI	Finegoldia	0	22	0	0	0	0	0	0	0	0
Bacteria	Firmicutes	Clostridia	Clostridiales	Family XI	Peptoniphilus	0	0	0	150	115	0	0	0	152	0
Bacteria	Firmicutes	Clostridia	Clostridiales	Family XI	Sporanaerobacter	0	0	0	0	95	0	0	0	0	0
Bacteria	Firmicutes	Clostridia	Clostridiales	Family XI	__	311	0	0	0	0	0	0	0	0	0
Bacteria	Firmicutes	Clostridia	Clostridiales	Family XIII	Family XIII AD3011 group	203	77	0	460	497	0	340	0	430	0
Bacteria	Firmicutes	Clostridia	Clostridiales	Family XIII	__	0	0	0	0	0	0	0	0	71	0
Bacteria	Firmicutes	Clostridia	Clostridiales	Family XVIII	Symbiobacterium	115	0	0	0	0	0	0	0	0	0
Bacteria	Firmicutes	Clostridia	Clostridiales	Lachnospiraceae	Blautia	597	0	0	591	406	0	642	0	542	0
Bacteria	Firmicutes	Clostridia	Clostridiales	Lachnospiraceae	__	693	0	0	4973	4087	0	1157	0	3223	0
Bacteria	Firmicutes	Clostridia	Clostridiales	Peptococcaceae	__	127	0	0	0	0	0	0	0	0	0
Bacteria	Firmicutes	Clostridia	Clostridiales	Peptostreptococcaceae	__	603	297	88	436	447	0	0	0	580	134
Bacteria	Firmicutes	Clostridia	Clostridiales	Ruminococcaceae	Faecalibacterium	197	136	0	325	487	0	0	0	319	46
Bacteria	Firmicutes	Clostridia	Clostridiales	Ruminococcaceae	Oscillibacter	0	0	0	75	0	0	0	0	0	0
Bacteria	Firmicutes	Clostridia	Clostridiales	Ruminococcaceae	Ruminiclostridium 5	0	0	0	79	0	0	0	0	136	0
Bacteria	Firmicutes	Clostridia	Clostridiales	Ruminococcaceae	Ruminococcaceae UCG-005	0	0	0	326	243	0	0	0	284	0
Bacteria	Firmicutes	Clostridia	Clostridiales	Ruminococcaceae	Ruminococcaceae UCG-013	217	0	0	427	415	0	204	0	0	0
Bacteria	Firmicutes	Clostridia	Clostridiales	Ruminococcaceae	Ruminococcaceae UCG-014	0	19	0	0	0	0	0	0	0	0
Bacteria	Firmicutes	Clostridia	Clostridiales	Ruminococcaceae	Ruminococcus 1	0	0	0	52	86	0	0	0	100	0
Bacteria	Firmicutes	Clostridia	Clostridiales	Ruminococcaceae	Ruminococcus 2	0	0	0	0	118	0	48	0	137	0
Bacteria	Firmicutes	Clostridia	Clostridiales	Ruminococcaceae	Subdoligranulum	76	0	0	268	262	0	104	0	324	0
Bacteria	Firmicutes	Clostridia	Clostridiales	Ruminococcaceae	UBA1819	0	0	0	318	269	0	0	0	0	0
Bacteria	Firmicutes	Clostridia	Clostridiales	Ruminococcaceae	[Eubacterium] coprostanoligenes group	772	298	0	945	1008	0	971	0	1100	121
Bacteria	Firmicutes	Clostridia	Clostridiales	Ruminococcaceae	__	664	160	100	539	610	0	411	0	762	0
Bacteria	Firmicutes	Clostridia	Clostridiales	__	__	546	0	0	0	0	0	0	0	0	0
Bacteria	Firmicutes	Clostridia	__	__	__	95	0	0	0	0	0	0	0	0	0
Bacteria	Firmicutes	Erysipelotrichia	Erysipelotrichales	Erysipelotrichaceae	Catenibacterium	40	0	0	135	151	0	61	0	159	0
Bacteria	Firmicutes	Erysipelotrichia	Erysipelotrichales	Erysipelotrichaceae	Erysipelatoclostridium	0	0	0	67	0	0	0	0	18	0
Bacteria	Firmicutes	Erysipelotrichia	Erysipelotrichales	Erysipelotrichaceae	Erysipelotrichaceae UCG-003	0	0	0	14	0	0	0	0	41	0
Bacteria	Firmicutes	Erysipelotrichia	Erysipelotrichales	Erysipelotrichaceae	Holdemanella	364	108	95	425	455	0	359	0	483	71
Bacteria	Firmicutes	Erysipelotrichia	Erysipelotrichales	Erysipelotrichaceae	Turicibacter	61	0	0	0	0	0	18	0	0	0
Bacteria	Firmicutes	Erysipelotrichia	Erysipelotrichales	Erysipelotrichaceae	[Clostridium] innocuum group	0	0	0	227	0	0	0	0	0	0
Bacteria	Firmicutes	Erysipelotrichia	Erysipelotrichales	Erysipelotrichaceae	__	0	0	0	0	0	0	0	0	71	0
Bacteria	Firmicutes	Negativicutes	Selenomonadales	Acidaminococcaceae	Phascolarctobacterium	0	0	0	0	92	0	42	0	0	0
Bacteria	Firmicutes	Negativicutes	Selenomonadales	Veillonellaceae	Dialister	689	340	0	1252	1444	0	762	36	1332	201
Bacteria	Firmicutes	Negativicutes	Selenomonadales	Veillonellaceae	Mitsuokella	0	0	0	84	0	0	49	0	94	0
Bacteria	Firmicutes	Negativicutes	Selenomonadales	Veillonellaceae	Veillonella	0	0	0	0	129	0	0	0	0	0
Bacteria	Firmicutes	__	__	__	__	0	0	0	0	0	0	33	0	0	0
Bacteria	Fusobacteria	Fusobacteriia	Fusobacteriales	Leptotrichiaceae	Leptotrichia	0	0	0	27	0	0	0	0	0	0
Bacteria	Gemmatimonadetes	Gemmatimonadetes	Gemmatimonadales	Gemmatimonadaceae	Gemmatimonas	91	0	0	0	0	0	0	0	0	0
Bacteria	Gemmatimonadetes	Gemmatimonadetes	Gemmatimonadales	Gemmatimonadaceae	uncultured	160	0	0	0	0	0	0	0	0	0
Bacteria	Gemmatimonadetes	Gemmatimonadetes	Gemmatimonadales	Gemmatimonadaceae	__	158	0	0	69	80	0	0	0	52	40
Bacteria	Gemmatimonadetes	Longimicrobia	Longimicrobiales	Longimicrobiaceae	__	288	0	188	0	0	0	0	0	0	0
Bacteria	Gemmatimonadetes	S0134 terrestrial group	uncultured compost bacterium	uncultured compost bacterium	uncultured compost bacterium	134	0	0	0	0	0	0	0	0	0
Bacteria	Gemmatimonadetes	S0134 terrestrial group	__	__	__	0	0	0	0	0	0	0	0	43	0
Bacteria	Gemmatimonadetes	__	__	__	__	14	0	0	211	0	0	0	0	88	0
Bacteria	Halanaerobiaeota	Halanaerobiia	Halanaerobiales	Halanaerobiaceae	Halocella	73	0	0	0	0	0	0	0	0	0
Bacteria	Patescibacteria	Gracilibacteria	Candidatus Peribacteria	__	__	529	328	0	589	955	0	341	0	710	0
Bacteria	Patescibacteria	Saccharimonadia	Saccharimonadales	__	__	64	0	183	0	0	0	0	0	0	0
Bacteria	Planctomycetes	BD7-11	uncultured bacterium	uncultured bacterium	uncultured bacterium	0	0	0	0	14	0	0	0	0	0
Bacteria	Planctomycetes	Phycisphaerae	Phycisphaerales	Phycisphaeraceae	SM1A02	0	0	0	19	0	0	0	0	0	0
Bacteria	Planctomycetes	Planctomycetacia	Gemmatales	Gemmataceae	uncultured	15	0	0	0	0	0	0	0	0	0
Bacteria	Proteobacteria	Alphaproteobacteria	Acetobacterales	Acetobacteraceae	Craurococcus	0	0	0	0	0	0	40	0	0	0
Bacteria	Proteobacteria	Alphaproteobacteria	Acetobacterales	Acetobacteraceae	Roseomonas	0	0	190	0	0	0	0	0	0	0
Bacteria	Proteobacteria	Alphaproteobacteria	Acetobacterales	Acetobacteraceae	__	0	0	0	0	0	0	0	0	217	0
Bacteria	Proteobacteria	Alphaproteobacteria	Azospirillales	Azospirillaceae	__	0	0	516	0	0	0	0	0	0	458
Bacteria	Proteobacteria	Alphaproteobacteria	Caulobacterales	Caulobacteraceae	Brevundimonas	0	234	257	0	0	0	0	0	0	303
Bacteria	Proteobacteria	Alphaproteobacteria	Caulobacterales	Caulobacteraceae	__	396	0	0	326	366	0	77	0	168	172
Bacteria	Proteobacteria	Alphaproteobacteria	Rhizobiales	Beijerinckiaceae	Methylobacterium	0	419	216	0	650	0	0	0	309	287
Bacteria	Proteobacteria	Alphaproteobacteria	Rhizobiales	Hyphomicrobiaceae	__	388	0	0	0	0	0	0	0	0	0
Bacteria	Proteobacteria	Alphaproteobacteria	Rhizobiales	Methyloligellaceae	uncultured	404	0	0	0	0	0	0	0	0	0
Bacteria	Proteobacteria	Alphaproteobacteria	Rhizobiales	Rhizobiaceae	Allorhizobium-Neorhizobium-Pararhizobium-Rhizobium	561	0	765	634	201	0	0	0	372	779
Bacteria	Proteobacteria	Alphaproteobacteria	Rhizobiales	Rhizobiaceae	__	737	0	1794	0	269	0	0	0	0	1167
Bacteria	Proteobacteria	Alphaproteobacteria	Rhizobiales	__	__	509	0	835	0	0	0	0	0	0	955
Bacteria	Proteobacteria	Alphaproteobacteria	Rhodobacterales	Rhodobacteraceae	Paracoccus	681	621	517	548	422	0	0	0	0	328
Bacteria	Proteobacteria	Alphaproteobacteria	Rhodobacterales	Rhodobacteraceae	Rubellimicrobium	0	0	34	0	0	0	0	0	0	513
Bacteria	Proteobacteria	Alphaproteobacteria	Rickettsiales	Anaplasmataceae	Wolbachia	0	0	0	1878	0	0	544	0	0	0
Bacteria	Proteobacteria	Alphaproteobacteria	Rickettsiales	Anaplasmataceae	__	0	0	0	0	0	0	874	0	0	0
Bacteria	Proteobacteria	Alphaproteobacteria	Rickettsiales	Midichloriaceae	Candidatus Lariskella	0	0	0	0	0	0	0	0	0	142
Bacteria	Proteobacteria	Alphaproteobacteria	Rickettsiales	Rickettsiaceae	Rickettsia	0	0	0	0	0	0	0	0	0	327
Bacteria	Proteobacteria	Alphaproteobacteria	Sphingomonadales	Sphingomonadaceae	Sphingobium	0	0	0	0	0	305	0	0	0	0
Bacteria	Proteobacteria	Alphaproteobacteria	Sphingomonadales	Sphingomonadaceae	Sphingomonas	0	0	0	0	0	0	0	0	0	919
Bacteria	Proteobacteria	Alphaproteobacteria	Sphingomonadales	Sphingomonadaceae	__	937	465	707	1127	778	437	232	0	0	0
Bacteria	Proteobacteria	Alphaproteobacteria	Tistrellales	Geminicoccaceae	Geminicoccus	73	0	0	0	0	0	0	0	0	0
Bacteria	Proteobacteria	Alphaproteobacteria	Tistrellales	Geminicoccaceae	uncultured	703	0	0	0	0	0	0	0	0	0
Bacteria	Proteobacteria	Alphaproteobacteria	__	__	__	361	0	0	58	122	0	0	0	135	0
Bacteria	Proteobacteria	Deltaproteobacteria	Desulfarculales	Desulfarculaceae	uncultured	0	0	0	0	67	0	0	0	62	0
Bacteria	Proteobacteria	Deltaproteobacteria	Desulfobacterales	Desulfobulbaceae	Desulfobulbus	0	0	0	0	37	0	0	0	0	0
Bacteria	Proteobacteria	Deltaproteobacteria	Desulfovibrionales	Desulfovibrionaceae	Bilophila	0	0	0	62	66	0	0	0	0	0
Bacteria	Proteobacteria	Deltaproteobacteria	Desulfovibrionales	Desulfovibrionaceae	Desulfovibrio	111	0	0	357	253	0	48	0	0	0
Bacteria	Proteobacteria	Deltaproteobacteria	Desulfovibrionales	Desulfovibrionaceae	uncultured	0	0	0	0	68	0	0	0	0	0
Bacteria	Proteobacteria	Deltaproteobacteria	Myxococcales	Haliangiaceae	Haliangium	476	0	0	0	0	0	0	0	0	0
Bacteria	Proteobacteria	Deltaproteobacteria	Myxococcales	P3OB-42	__	21	0	0	0	0	0	0	0	0	0
Bacteria	Proteobacteria	Deltaproteobacteria	Myxococcales	Sandaracinaceae	Sandaracinus	0	0	89	0	0	0	0	0	0	0
Bacteria	Proteobacteria	Deltaproteobacteria	Myxococcales	Sandaracinaceae	uncultured	87	0	0	0	0	0	0	0	0	0
Bacteria	Proteobacteria	Deltaproteobacteria	Myxococcales	Vulgatibacteraceae	Vulgatibacter	31	0	0	0	0	0	0	0	0	0
Bacteria	Proteobacteria	Deltaproteobacteria	Myxococcales	mle1-27	__	0	0	0	0	0	0	0	0	54	0
Bacteria	Proteobacteria	Deltaproteobacteria	RCP2-54	__	__	0	0	0	0	0	0	0	0	53	0
Bacteria	Proteobacteria	Deltaproteobacteria	__	__	__	0	0	0	10	0	0	28	26	0	0
Bacteria	Proteobacteria	Gammaproteobacteria	Alteromonadales	Alteromonadaceae	Alteromonas	0	0	0	133	308	0	90	0	413	0
Bacteria	Proteobacteria	Gammaproteobacteria	Alteromonadales	Marinobacteraceae	Marinobacter	669	426	0	808	1456	0	165	0	1367	0
Bacteria	Proteobacteria	Gammaproteobacteria	Alteromonadales	Pseudoalteromonadaceae	Pseudoalteromonas	0	0	0	180	399	0	0	0	168	0
Bacteria	Proteobacteria	Gammaproteobacteria	Alteromonadales	Shewanellaceae	Shewanella	283	202	0	311	516	0	142	0	565	148
Bacteria	Proteobacteria	Gammaproteobacteria	Alteromonadales	__	__	0	0	0	0	10	0	0	0	0	0
Bacteria	Proteobacteria	Gammaproteobacteria	Betaproteobacteriales	Burkholderiaceae	Achromobacter	138	0	0	0	0	0	0	0	0	0
Bacteria	Proteobacteria	Gammaproteobacteria	Betaproteobacteriales	Burkholderiaceae	Delftia	178	0	164	0	0	0	0	0	0	0
Bacteria	Proteobacteria	Gammaproteobacteria	Betaproteobacteriales	Burkholderiaceae	Massilia	207	0	0	0	0	0	0	0	0	0
Bacteria	Proteobacteria	Gammaproteobacteria	Betaproteobacteriales	Burkholderiaceae	Polaromonas	0	0	0	0	0	0	0	0	218	0
Bacteria	Proteobacteria	Gammaproteobacteria	Betaproteobacteriales	Burkholderiaceae	__	130	0	168	0	0	43	0	0	0	782
Bacteria	Proteobacteria	Gammaproteobacteria	Betaproteobacteriales	Neisseriaceae	Neisseria	0	0	0	0	0	0	0	0	89	0
Bacteria	Proteobacteria	Gammaproteobacteria	Betaproteobacteriales	__	__	223	0	0	0	0	0	0	0	0	0
Bacteria	Proteobacteria	Gammaproteobacteria	Cellvibrionales	Cellvibrionaceae	Cellvibrio	74	0	0	0	0	0	0	0	0	0
Bacteria	Proteobacteria	Gammaproteobacteria	Diplorickettsiales	Diplorickettsiaceae	Diplorickettsia	0	0	0	0	52	0	268	0	0	0
Bacteria	Proteobacteria	Gammaproteobacteria	Enterobacteriales	Enterobacteriaceae	Enterobacter	391	0	432	0	0	0	0	550	0	0
Bacteria	Proteobacteria	Gammaproteobacteria	Enterobacteriales	Enterobacteriaceae	Escherichia-Shigella	600	488	295	1873	1187	0	444	0	1207	0
Bacteria	Proteobacteria	Gammaproteobacteria	Enterobacteriales	Enterobacteriaceae	Providencia	0	0	488	0	0	0	0	0	0	0
Bacteria	Proteobacteria	Gammaproteobacteria	Enterobacteriales	Enterobacteriaceae	Rosenbergiella	0	0	0	0	0	0	1676	18028	0	0
Bacteria	Proteobacteria	Gammaproteobacteria	Enterobacteriales	Enterobacteriaceae	Serratia	0	0	0	0	0	0	10710	0	0	0
Bacteria	Proteobacteria	Gammaproteobacteria	Enterobacteriales	Enterobacteriaceae	__	2311	2354	1478	3955	361	4201	5143	2116	0	0
Bacteria	Proteobacteria	Gammaproteobacteria	Methylococcales	Methylococcaceae	__	103	0	0	0	0	0	0	0	0	0
Bacteria	Proteobacteria	Gammaproteobacteria	Oceanospirillales	Alcanivoracaceae	Alcanivorax	0	0	0	0	146	0	0	0	75	0
Bacteria	Proteobacteria	Gammaproteobacteria	Oceanospirillales	Halomonadaceae	Halomonas	761	276	141	786	1292	0	299	0	1257	192
Bacteria	Proteobacteria	Gammaproteobacteria	Pasteurellales	Pasteurellaceae	Haemophilus	0	0	0	0	91	0	0	0	0	0
Bacteria	Proteobacteria	Gammaproteobacteria	Pasteurellales	Pasteurellaceae	__	0	0	0	0	0	0	0	0	82	0
Bacteria	Proteobacteria	Gammaproteobacteria	Pseudomonadales	Moraxellaceae	Acinetobacter	629	1090	76	412	297	0	997	448	724	0
Bacteria	Proteobacteria	Gammaproteobacteria	Pseudomonadales	Moraxellaceae	Enhydrobacter	0	0	0	119	135	0	0	0	0	0
Bacteria	Proteobacteria	Gammaproteobacteria	Pseudomonadales	Moraxellaceae	__	0	0	160	0	0	0	396	0	0	0
Bacteria	Proteobacteria	Gammaproteobacteria	Pseudomonadales	Pseudomonadaceae	Pseudomonas	1677	988	5663	11162	1148	418	449	211	1474	106
Bacteria	Proteobacteria	Gammaproteobacteria	Vibrionales	Vibrionaceae	Vibrio	0	0	0	0	233	0	0	0	244	0
Bacteria	Proteobacteria	Gammaproteobacteria	Xanthomonadales	Rhodanobacteraceae	Tahibacter	166	0	0	0	0	0	0	0	0	0
Bacteria	Proteobacteria	Gammaproteobacteria	Xanthomonadales	Xanthomonadaceae	Stenotrophomonas	493	235	582	0	196	0	0	0	0	0
Bacteria	Proteobacteria	Gammaproteobacteria	Xanthomonadales	Xanthomonadaceae	__	0	0	0	0	0	0	0	0	0	124
Bacteria	Proteobacteria	Gammaproteobacteria	__	__	__	614	0	75	0	110	0	565	2312	239	0
Bacteria	Rokubacteria	NC10	Rokubacteriales	__	__	0	0	0	22	0	0	0	0	0	0
Bacteria	Spirochaetes	Brachyspirae	Brachyspirales	Brachyspiraceae	Brachyspira	0	0	0	0	14	0	0	0	0	0
Bacteria	Synergistetes	Synergistia	Synergistales	Synergistaceae	Cloacibacillus	0	0	0	115	0	0	0	0	0	0
Bacteria	Thermotogae	Thermotogae	Petrotogales	Petrotogaceae	AUTHM297	0	0	0	0	0	0	0	0	11	0
Bacteria	Verrucomicrobia	Verrucomicrobiae	Verrucomicrobiales	Akkermansiaceae	Akkermansia	129	0	34	405	438	0	189	0	433	42
Bacteria	Verrucomicrobia	Verrucomicrobiae	__	__	__	0	0	0	0	0	0	0	0	20	0
Bacteria	__	__	__	__	__	1176	97	301	999	672	0	443	27740	950	176
Unassigned	__	__	__	__	__	26002	18247	21571	28217	20605	11303	25749	37006	17351	21953
