# Supplementary material for: Microbiome profiling of the onion thrips, Thrips tabaci Lindeman (Thysanoptera: Thripidae)
Source: PLoS One. 2019 Sep 30;14(9):e0223281. doi: 10.1371/journal.pone.0223281 (PMC6768462; doi:10.1371/journal.pone.0223281)
Supplement: S3 File — (TSV) [file pone.0223281.s003.tsv]

Percentile	0.0	25.0	50.0	75.0	100.0	0.0	25.0	50.0	75.0	100.0	0.0	25.0	50.0	75.0	100.0	0.0	25.0	50.0	75.0	100.0
Group	HST	HST	HST	HST	HST	MON	MON	MON	MON	MON	SA	SA	SA	SA	SA	TWD	TWD	TWD	TWD	TWD
D_0__Bacteria;D_1__Acidobacteria;D_2__Acidobacteriia;D_3__Acidobacteriales;D_4__Acidobacteriaceae (Subgroup 1);__	1.0	1.0	1.0	1.0	1.0	1.0	1.0	1.0	1.0	1.0	1.0	1.0	1.0	1.0	1.0	1.0	1.0	1.0	6.5	12.0
D_0__Bacteria;D_1__Acidobacteria;D_2__Acidobacteriia;D_3__Acidobacteriales;D_4__uncultured;__	1.0	1.0	1.0	29.75	116.0	1.0	1.0	1.0	1.0	1.0	1.0	1.0	1.0	1.0	1.0	1.0	1.0	1.0	1.0	1.0
D_0__Bacteria;D_1__Acidobacteria;D_2__Acidobacteriia;D_3__Solibacterales;D_4__Solibacteraceae (Subgroup 3);D_5__Candidatus Solibacter	1.0	1.0	1.0	1.0	1.0	1.0	1.0	1.0	1.0	1.0	1.0	89.5	178.0	266.5	355.0	1.0	1.0	1.0	1.0	1.0
D_0__Bacteria;D_1__Acidobacteria;D_2__Acidobacteriia;D_3__Solibacterales;D_4__Solibacteraceae (Subgroup 3);__	1.0	1.0	70.0	158.75	218.0	1.0	1.0	1.0	1.0	1.0	1.0	1.0	1.0	1.0	1.0	1.0	1.0	1.0	1.0	1.0
D_0__Bacteria;D_1__Acidobacteria;D_2__Acidobacteriia;D_3__Subgroup 2;__;__	1.0	1.0	21.5	62.0	122.0	1.0	1.0	1.0	1.0	1.0	1.0	1.0	1.0	1.0	1.0	1.0	1.0	1.0	1.0	1.0
D_0__Bacteria;D_1__Acidobacteria;D_2__Blastocatellia (Subgroup 4);D_3__Blastocatellales;D_4__Blastocatellaceae;__	1.0	1.0	1.0	1.0	1.0	1.0	1.0	1.0	1.0	1.0	1.0	9.25	17.5	25.75	34.0	1.0	1.0	1.0	1.0	1.0
D_0__Bacteria;D_1__Acidobacteria;D_2__Blastocatellia (Subgroup 4);D_3__Pyrinomonadales;D_4__Pyrinomonadaceae;D_5__RB41	1.0	1.0	7.0	18.5	35.0	1.0	1.0	1.0	1.0	1.0	1.0	1.0	1.0	1.0	1.0	1.0	1.0	1.0	1.0	1.0
D_0__Bacteria;D_1__Acidobacteria;D_2__Subgroup 17;__;__;__	1.0	1.0	1.0	1.0	1.0	1.0	1.0	1.0	1.0	1.0	1.0	14.25	27.5	40.75	54.0	1.0	1.0	1.0	1.0	1.0
D_0__Bacteria;D_1__Acidobacteria;D_2__Subgroup 6;__;__;__	1.0	1.0	20.0	44.75	62.0	1.0	1.0	1.0	1.0	1.0	1.0	109.75	218.5	327.25	436.0	1.0	1.0	1.0	1.0	1.0
D_0__Bacteria;D_1__Actinobacteria;D_2__Acidimicrobiia;D_3__Actinomarinales;D_4__uncultured;__	1.0	1.0	56.0	124.5	165.0	1.0	1.0	1.0	1.0	1.0	1.0	214.5	428.0	641.5	855.0	1.0	1.0	1.0	1.0	1.0
D_0__Bacteria;D_1__Actinobacteria;D_2__Acidimicrobiia;D_3__Microtrichales;D_4__Ilumatobacteraceae;D_5__Ilumatobacter	1.0	1.0	1.0	1.0	1.0	1.0	1.0	1.0	1.0	1.0	1.0	99.25	197.5	295.75	394.0	1.0	1.0	1.0	1.0	1.0
D_0__Bacteria;D_1__Actinobacteria;D_2__Acidimicrobiia;__;__;__	1.0	38.5	188.5	334.0	358.0	1.0	1.0	1.0	1.0	1.0	1.0	101.25	201.5	301.75	402.0	1.0	1.0	1.0	1.0	1.0
D_0__Bacteria;D_1__Actinobacteria;D_2__Actinobacteria;D_3__Actinomycetales;D_4__Actinomycetaceae;D_5__Actinomyces	1.0	1.0	1.0	21.0	81.0	1.0	1.0	1.0	1.0	1.0	1.0	1.0	1.0	1.0	1.0	1.0	1.0	1.0	483.5	966.0
D_0__Bacteria;D_1__Actinobacteria;D_2__Actinobacteria;D_3__Bifidobacteriales;D_4__Bifidobacteriaceae;D_5__Bifidobacterium	1.0	361.0	485.0	505.25	554.0	1.0	1.0	1.0	1.0	1.0	1.0	68.5	136.0	203.5	271.0	1.0	1.0	1.0	83.5	166.0
D_0__Bacteria;D_1__Actinobacteria;D_2__Actinobacteria;D_3__Corynebacteriales;D_4__Corynebacteriaceae;D_5__Corynebacterium 1	1.0	91.75	172.0	282.75	465.0	1.0	1.0	1.0	1.0	1.0	1.0	51.5	102.0	152.5	203.0	1.0	54.0	107.0	231.5	356.0
D_0__Bacteria;D_1__Actinobacteria;D_2__Actinobacteria;D_3__Corynebacteriales;D_4__Corynebacteriaceae;__	1.0	248.5	357.0	391.75	418.0	1.0	1.0	1.0	1.0	1.0	1.0	79.75	158.5	237.25	316.0	1.0	1.0	1.0	161.0	321.0
D_0__Bacteria;D_1__Actinobacteria;D_2__Actinobacteria;D_3__Corynebacteriales;D_4__Mycobacteriaceae;D_5__Mycobacterium	1.0	116.5	241.0	380.75	542.0	1.0	1.0	1.0	1.0	1.0	1.0	144.25	287.5	430.75	574.0	1.0	1.0	1.0	84.5	168.0
D_0__Bacteria;D_1__Actinobacteria;D_2__Actinobacteria;D_3__Corynebacteriales;D_4__Nocardiaceae;D_5__Nocardia	1.0	1.0	1.0	1.0	1.0	1.0	1.0	1.0	1.0	1.0	1.0	1.0	1.0	1.0	1.0	1.0	1.0	1.0	88.0	175.0
D_0__Bacteria;D_1__Actinobacteria;D_2__Actinobacteria;D_3__Corynebacteriales;__;__	1.0	91.0	178.0	279.75	414.0	1.0	1.0	1.0	1.0	1.0	1.0	151.5	302.0	452.5	603.0	1.0	1.0	1.0	1.0	1.0
D_0__Bacteria;D_1__Actinobacteria;D_2__Actinobacteria;D_3__Frankiales;D_4__Sporichthyaceae;D_5__hgcI clade	1.0	1.0	1.0	1.0	1.0	1.0	1.0	1.0	1.0	1.0	1.0	1.0	1.0	1.0	1.0	1.0	1.0	1.0	112.0	223.0
D_0__Bacteria;D_1__Actinobacteria;D_2__Actinobacteria;D_3__Frankiales;__;__	1.0	1.0	1.0	58.5	231.0	1040.0	1040.0	1040.0	1040.0	1040.0	1.0	291.0	581.0	871.0	1161.0	1.0	1.0	1.0	1.0	1.0
D_0__Bacteria;D_1__Actinobacteria;D_2__Actinobacteria;D_3__Micrococcales;D_4__Brevibacteriaceae;D_5__Brevibacterium	1.0	1.0	1.0	79.25	314.0	1.0	1.0	1.0	1.0	1.0	1.0	132.25	263.5	394.75	526.0	1.0	1.0	1.0	1.0	1.0
D_0__Bacteria;D_1__Actinobacteria;D_2__Actinobacteria;D_3__Micrococcales;D_4__Intrasporangiaceae;D_5__Ornithinimicrobium	1.0	1.0	1.0	62.25	246.0	1.0	1.0	1.0	1.0	1.0	1.0	1.0	1.0	1.0	1.0	1.0	1.0	1.0	1.0	1.0
D_0__Bacteria;D_1__Actinobacteria;D_2__Actinobacteria;D_3__Micrococcales;D_4__Microbacteriaceae;D_5__Agromyces	1.0	1.0	1.0	1.0	1.0	1.0	1.0	1.0	1.0	1.0	1.0	207.25	413.5	619.75	826.0	1.0	1.0	1.0	1.0	1.0
D_0__Bacteria;D_1__Actinobacteria;D_2__Actinobacteria;D_3__Micrococcales;D_4__Microbacteriaceae;D_5__Microbacterium	1.0	1.0	1.0	321.0	1281.0	1.0	1.0	1.0	1.0	1.0	1.0	151.75	302.5	453.25	604.0	1.0	1.0	1.0	261.0	521.0
D_0__Bacteria;D_1__Actinobacteria;D_2__Actinobacteria;D_3__Micrococcales;D_4__Microbacteriaceae;__	1.0	1.0	132.0	361.75	658.0	1.0	1.0	1.0	1.0	1.0	254.0	341.75	429.5	517.25	605.0	1.0	1.0	1.0	155.5	310.0
D_0__Bacteria;D_1__Actinobacteria;D_2__Actinobacteria;D_3__Micrococcales;D_4__Micrococcaceae;__	1.0	106.75	176.0	235.5	312.0	1.0	1.0	1.0	1.0	1.0	1.0	1.0	1.0	1.0	1.0	1.0	1.0	1.0	1.0	1.0
D_0__Bacteria;D_1__Actinobacteria;D_2__Actinobacteria;D_3__Micrococcales;__;__	1.0	1.0	141.0	309.75	396.0	1.0	1.0	1.0	1.0	1.0	1.0	1.0	1.0	1.0	1.0	1.0	1.0	1.0	72.5	144.0
D_0__Bacteria;D_1__Actinobacteria;D_2__Actinobacteria;D_3__Micromonosporales;D_4__Micromonosporaceae;D_5__Micromonospora	1.0	1.0	1.0	1.0	1.0	1.0	1.0	1.0	1.0	1.0	1.0	119.75	238.5	357.25	476.0	1.0	1.0	1.0	1.0	1.0
D_0__Bacteria;D_1__Actinobacteria;D_2__Actinobacteria;D_3__Micromonosporales;D_4__Micromonosporaceae;D_5__Salinispora	1.0	1.0	1.0	1.0	1.0	1.0	1.0	1.0	1.0	1.0	1.0	16.5	32.0	47.5	63.0	1.0	1.0	1.0	1.0	1.0
D_0__Bacteria;D_1__Actinobacteria;D_2__Actinobacteria;D_3__Micromonosporales;D_4__Micromonosporaceae;__	1.0	1.0	1.0	244.0	973.0	385.0	385.0	385.0	385.0	385.0	1.0	1.0	1.0	1.0	1.0	1.0	1.0	1.0	1.0	1.0
D_0__Bacteria;D_1__Actinobacteria;D_2__Actinobacteria;D_3__Propionibacteriales;D_4__Nocardioidaceae;D_5__Nocardioides	217.0	227.5	300.0	379.5	411.0	512.0	512.0	512.0	512.0	512.0	472.0	519.75	567.5	615.25	663.0	1.0	1.0	1.0	1.0	1.0
D_0__Bacteria;D_1__Actinobacteria;D_2__Actinobacteria;D_3__Propionibacteriales;D_4__Nocardioidaceae;__	452.0	590.0	682.0	776.75	923.0	176.0	176.0	176.0	176.0	176.0	1.0	138.5	276.0	413.5	551.0	1.0	1.0	1.0	262.0	523.0
D_0__Bacteria;D_1__Actinobacteria;D_2__Actinobacteria;D_3__Propionibacteriales;D_4__Propionibacteriaceae;D_5__Cutibacterium	246.0	503.25	945.0	1375.75	1600.0	444.0	444.0	444.0	444.0	444.0	1.0	142.25	283.5	424.75	566.0	1.0	268.0	535.0	552.5	570.0
D_0__Bacteria;D_1__Actinobacteria;D_2__Actinobacteria;D_3__Propionibacteriales;D_4__Propionibacteriaceae;__	1.0	1.0	1.0	1.0	1.0	1.0	1.0	1.0	1.0	1.0	1.0	140.25	279.5	418.75	558.0	1.0	1.0	1.0	1.0	1.0
D_0__Bacteria;D_1__Actinobacteria;D_2__Actinobacteria;D_3__Pseudonocardiales;D_4__Pseudonocardiaceae;D_5__Actinomycetospora	1.0	1.0	1.0	28.25	110.0	1.0	1.0	1.0	1.0	1.0	1.0	1.0	1.0	1.0	1.0	1.0	1.0	1.0	1.0	1.0
D_0__Bacteria;D_1__Actinobacteria;D_2__Actinobacteria;D_3__Pseudonocardiales;D_4__Pseudonocardiaceae;D_5__Pseudonocardia	1.0	1.0	1.0	201.0	801.0	1.0	1.0	1.0	1.0	1.0	172.0	174.5	177.0	179.5	182.0	1.0	1.0	1.0	102.5	204.0
D_0__Bacteria;D_1__Actinobacteria;D_2__Actinobacteria;D_3__Pseudonocardiales;D_4__Pseudonocardiaceae;D_5__Saccharomonospora	1.0	1.0	1.0	38.25	150.0	1.0	1.0	1.0	1.0	1.0	1.0	1.0	1.0	1.0	1.0	1.0	1.0	1.0	1.0	1.0
D_0__Bacteria;D_1__Actinobacteria;D_2__Actinobacteria;D_3__Pseudonocardiales;D_4__Pseudonocardiaceae;D_5__Saccharopolyspora	1.0	1.0	1.0	1.0	1.0	1.0	1.0	1.0	1.0	1.0	629.0	2115.75	3602.5	5089.25	6576.0	1.0	128.0	255.0	830.5	1406.0
D_0__Bacteria;D_1__Actinobacteria;D_2__Actinobacteria;D_3__Streptomycetales;D_4__Streptomycetaceae;D_5__Streptomyces	262.0	361.0	456.0	938.25	2199.0	1009.0	1009.0	1009.0	1009.0	1009.0	1125.0	1152.75	1180.5	1208.25	1236.0	1.0	1.0	1.0	1.0	1.0
D_0__Bacteria;D_1__Actinobacteria;D_2__Actinobacteria;D_3__Streptosporangiales;D_4__Nocardiopsaceae;D_5__Nocardiopsis	1.0	1.0	1.0	66.75	264.0	1.0	1.0	1.0	1.0	1.0	1.0	1.0	1.0	1.0	1.0	1.0	1.0	1.0	1.0	1.0
D_0__Bacteria;D_1__Actinobacteria;D_2__Actinobacteria;D_3__Streptosporangiales;D_4__Thermomonosporaceae;D_5__Actinomadura	1.0	1.0	1.0	14.75	56.0	1.0	1.0	1.0	1.0	1.0	1.0	1.0	1.0	1.0	1.0	1.0	1.0	1.0	1.0	1.0
D_0__Bacteria;D_1__Actinobacteria;D_2__Actinobacteria;__;__;__	1701.0	1755.0	1902.5	2690.0	4664.0	2143.0	2143.0	2143.0	2143.0	2143.0	2059.0	2458.5	2858.0	3257.5	3657.0	1.0	200.5	400.0	868.0	1336.0
D_0__Bacteria;D_1__Actinobacteria;D_2__Coriobacteriia;D_3__Coriobacteriales;D_4__Atopobiaceae;D_5__Libanicoccus	1.0	214.75	391.5	528.75	624.0	1.0	1.0	1.0	1.0	1.0	1.0	1.0	1.0	1.0	1.0	1.0	1.0	1.0	154.5	308.0
D_0__Bacteria;D_1__Actinobacteria;D_2__Coriobacteriia;D_3__Coriobacteriales;D_4__Coriobacteriaceae;D_5__Collinsella	477.0	1633.5	2243.0	3077.5	4909.0	414.0	414.0	414.0	414.0	414.0	1.0	238.5	476.0	713.5	951.0	1.0	341.0	681.0	1061.5	1442.0
D_0__Bacteria;D_1__Actinobacteria;D_2__Coriobacteriia;D_3__Coriobacteriales;D_4__Eggerthellaceae;D_5__Senegalimassilia	1.0	1.0	38.5	98.75	167.0	1.0	1.0	1.0	1.0	1.0	1.0	1.0	1.0	1.0	1.0	1.0	1.0	1.0	19.0	37.0
D_0__Bacteria;D_1__Actinobacteria;D_2__Coriobacteriia;D_3__Coriobacteriales;D_4__Eggerthellaceae;D_5__Slackia	1.0	1.0	1.0	38.0	149.0	1.0	1.0	1.0	1.0	1.0	1.0	1.0	1.0	1.0	1.0	1.0	1.0	1.0	1.0	1.0
D_0__Bacteria;D_1__Actinobacteria;D_2__MB-A2-108;__;__;__	1.0	1.0	1.0	1.0	1.0	1.0	1.0	1.0	1.0	1.0	1.0	49.5	98.0	146.5	195.0	1.0	1.0	1.0	1.0	1.0
D_0__Bacteria;D_1__Actinobacteria;D_2__Rubrobacteria;D_3__Rubrobacterales;D_4__Rubrobacteriaceae;D_5__Rubrobacter	1.0	21.25	35.5	43.25	44.0	26.0	26.0	26.0	26.0	26.0	1.0	30.75	60.5	90.25	120.0	1.0	1.0	1.0	1.0	1.0
D_0__Bacteria;D_1__Actinobacteria;D_2__Thermoleophilia;D_3__Gaiellales;__;__	1.0	1.0	1.0	21.75	84.0	1.0	1.0	1.0	1.0	1.0	1.0	1.0	1.0	1.0	1.0	1.0	1.0	1.0	1.0	1.0
D_0__Bacteria;D_1__Actinobacteria;D_2__Thermoleophilia;D_3__Solirubrobacterales;D_4__67-14;D_5__Solirubrobacterales bacterium 67-14	1.0	1.0	1.0	56.0	221.0	1.0	1.0	1.0	1.0	1.0	1.0	1.0	1.0	1.0	1.0	1.0	1.0	1.0	1.0	1.0
D_0__Bacteria;D_1__Actinobacteria;D_2__Thermoleophilia;D_3__Solirubrobacterales;D_4__67-14;__	1.0	1.0	1.0	1.0	1.0	1.0	1.0	1.0	1.0	1.0	1.0	241.75	482.5	723.25	964.0	1.0	1.0	1.0	1.0	1.0
D_0__Bacteria;D_1__Actinobacteria;D_2__Thermoleophilia;D_3__Solirubrobacterales;D_4__Solirubrobacteraceae;D_5__Conexibacter	1.0	1.0	1.0	14.5	55.0	1.0	1.0	1.0	1.0	1.0	1.0	1.0	1.0	1.0	1.0	1.0	1.0	1.0	1.0	1.0
D_0__Bacteria;D_1__Actinobacteria;D_2__Thermoleophilia;D_3__Solirubrobacterales;D_4__Solirubrobacteraceae;D_5__Solirubrobacter	1.0	1.0	1.0	68.5	271.0	1.0	1.0	1.0	1.0	1.0	1.0	1.0	1.0	1.0	1.0	1.0	1.0	1.0	1.0	1.0
D_0__Bacteria;D_1__Actinobacteria;D_2__Thermoleophilia;D_3__Solirubrobacterales;D_4__Solirubrobacteraceae;__	1.0	1.0	1.0	1.0	1.0	1.0	1.0	1.0	1.0	1.0	1.0	136.0	271.0	406.0	541.0	1.0	1.0	1.0	1.0	1.0
D_0__Bacteria;D_1__Actinobacteria;__;__;__;__	1.0	1.0	1.0	55.0	217.0	1.0	1.0	1.0	1.0	1.0	1.0	116.5	232.0	347.5	463.0	1.0	1.0	1.0	1.0	1.0
D_0__Bacteria;D_1__BRC1;__;__;__;__	1.0	1.0	1.0	11.5	43.0	1.0	1.0	1.0	1.0	1.0	1.0	1.0	1.0	1.0	1.0	1.0	1.0	1.0	1.0	1.0
D_0__Bacteria;D_1__Bacteroidetes;D_2__Bacteroidia;D_3__Bacteroidales;D_4__Bacteroidaceae;D_5__Bacteroides	1.0	876.25	1259.0	1734.5	2888.0	1.0	1.0	1.0	1.0	1.0	1.0	36.75	72.5	108.25	144.0	1.0	23.5	46.0	90.5	135.0
D_0__Bacteria;D_1__Bacteroidetes;D_2__Bacteroidia;D_3__Bacteroidales;D_4__Barnesiellaceae;D_5__Barnesiella	1.0	1.0	1.0	5.75	20.0	1.0	1.0	1.0	1.0	1.0	1.0	1.0	1.0	1.0	1.0	1.0	1.0	1.0	1.0	1.0
D_0__Bacteria;D_1__Bacteroidetes;D_2__Bacteroidia;D_3__Bacteroidales;D_4__Marinifilaceae;D_5__Odoribacter	14.0	46.25	59.0	80.0	137.0	1.0	1.0	1.0	1.0	1.0	1.0	1.0	1.0	1.0	1.0	1.0	1.0	1.0	1.0	1.0
D_0__Bacteria;D_1__Bacteroidetes;D_2__Bacteroidia;D_3__Bacteroidales;D_4__Muribaculaceae;D_5__metagenome	1.0	424.75	567.0	569.5	574.0	82.0	82.0	82.0	82.0	82.0	1.0	33.25	65.5	97.75	130.0	1.0	65.0	129.0	332.0	535.0
D_0__Bacteria;D_1__Bacteroidetes;D_2__Bacteroidia;D_3__Bacteroidales;D_4__Porphyromonadaceae;D_5__Porphyromonas	1.0	1.0	1.0	16.5	63.0	1.0	1.0	1.0	1.0	1.0	1.0	1.0	1.0	1.0	1.0	1.0	1.0	1.0	1.0	1.0
D_0__Bacteria;D_1__Bacteroidetes;D_2__Bacteroidia;D_3__Bacteroidales;D_4__Prevotellaceae;D_5__Alloprevotella	1.0	94.0	134.0	164.25	228.0	1.0	1.0	1.0	1.0	1.0	1.0	1.0	1.0	1.0	1.0	1.0	1.0	1.0	1.0	1.0
D_0__Bacteria;D_1__Bacteroidetes;D_2__Bacteroidia;D_3__Bacteroidales;D_4__Prevotellaceae;D_5__Prevotella 2	1.0	1.0	110.5	254.75	359.0	1.0	1.0	1.0	1.0	1.0	1.0	45.75	90.5	135.25	180.0	1.0	1.0	1.0	102.0	203.0
D_0__Bacteria;D_1__Bacteroidetes;D_2__Bacteroidia;D_3__Bacteroidales;D_4__Prevotellaceae;D_5__Prevotella 9	1.0	323.5	448.0	547.25	794.0	1.0	1.0	1.0	1.0	1.0	1.0	1.0	1.0	1.0	1.0	1.0	1.0	1.0	226.0	451.0
D_0__Bacteria;D_1__Bacteroidetes;D_2__Bacteroidia;D_3__Bacteroidales;D_4__Prevotellaceae;__	1.0	1878.25	2514.0	2585.25	2769.0	891.0	891.0	891.0	891.0	891.0	1.0	402.5	804.0	1205.5	1607.0	1.0	436.0	871.0	1074.5	1278.0
D_0__Bacteria;D_1__Bacteroidetes;D_2__Bacteroidia;D_3__Bacteroidales;D_4__Rikenellaceae;D_5__Alistipes	396.0	1770.75	2433.5	2869.0	3562.0	401.0	401.0	401.0	401.0	401.0	1.0	275.25	549.5	823.75	1098.0	62.0	355.5	649.0	680.5	712.0
D_0__Bacteria;D_1__Bacteroidetes;D_2__Bacteroidia;D_3__Bacteroidales;D_4__Tannerellaceae;D_5__Parabacteroides	1.0	1.0	46.0	107.0	155.0	1.0	1.0	1.0	1.0	1.0	1.0	1.0	1.0	1.0	1.0	1.0	1.0	1.0	1.0	1.0
D_0__Bacteria;D_1__Bacteroidetes;D_2__Bacteroidia;D_3__Chitinophagales;D_4__Chitinophagaceae;D_5__Flaviaesturariibacter	1.0	1.0	1.0	1.0	1.0	45.0	45.0	45.0	45.0	45.0	1.0	1.0	1.0	1.0	1.0	1.0	1.0	1.0	1.0	1.0
D_0__Bacteria;D_1__Bacteroidetes;D_2__Bacteroidia;D_3__Chitinophagales;D_4__Chitinophagaceae;D_5__Lacibacter	1.0	1.0	1.0	25.75	100.0	1.0	1.0	1.0	1.0	1.0	1.0	1.0	1.0	1.0	1.0	1.0	1.0	1.0	1.0	1.0
D_0__Bacteria;D_1__Bacteroidetes;D_2__Bacteroidia;D_3__Chitinophagales;D_4__Chitinophagaceae;__	1.0	1.0	1.0	4.25	14.0	1.0	1.0	1.0	1.0	1.0	1.0	1.0	1.0	1.0	1.0	1.0	1.0	1.0	1.0	1.0
D_0__Bacteria;D_1__Bacteroidetes;D_2__Bacteroidia;D_3__Cytophagales;D_4__Cyclobacteriaceae;D_5__Tunicatimonas	1.0	1.0	1.0	49.75	196.0	1.0	1.0	1.0	1.0	1.0	1.0	1.0	1.0	1.0	1.0	1.0	1.0	1.0	1.0	1.0
D_0__Bacteria;D_1__Bacteroidetes;D_2__Bacteroidia;D_3__Cytophagales;D_4__Cyclobacteriaceae;D_5__uncultured	1.0	1.0	1.0	46.75	184.0	1.0	1.0	1.0	1.0	1.0	1.0	1.0	1.0	1.0	1.0	1.0	1.0	1.0	1.0	1.0
D_0__Bacteria;D_1__Bacteroidetes;D_2__Bacteroidia;D_3__Cytophagales;D_4__Cytophagaceae;D_5__Rhodocytophaga	1.0	1.0	1.0	37.5	147.0	86.0	86.0	86.0	86.0	86.0	1.0	1.0	1.0	1.0	1.0	1.0	1.0	1.0	1.0	1.0
D_0__Bacteria;D_1__Bacteroidetes;D_2__Bacteroidia;D_3__Cytophagales;D_4__Hymenobacteraceae;D_5__Hymenobacter	1.0	1.0	9.5	345.75	1329.0	3527.0	3527.0	3527.0	3527.0	3527.0	1.0	1.0	1.0	1.0	1.0	1.0	1.0	1.0	1.0	1.0
D_0__Bacteria;D_1__Bacteroidetes;D_2__Bacteroidia;D_3__Cytophagales;D_4__Hymenobacteraceae;D_5__Nibribacter	1.0	1.0	1.0	42.75	168.0	1.0	1.0	1.0	1.0	1.0	1.0	1.0	1.0	1.0	1.0	1.0	1.0	1.0	1.0	1.0
D_0__Bacteria;D_1__Bacteroidetes;D_2__Bacteroidia;D_3__Cytophagales;D_4__Microscillaceae;D_5__Flexibacter	1.0	1.0	1.0	19.25	74.0	1.0	1.0	1.0	1.0	1.0	1.0	1.0	1.0	1.0	1.0	1.0	1.0	1.0	1.0	1.0
D_0__Bacteria;D_1__Bacteroidetes;D_2__Bacteroidia;D_3__Cytophagales;D_4__Microscillaceae;__	1.0	1.0	1.0	10.5	39.0	1.0	1.0	1.0	1.0	1.0	1.0	1.0	1.0	1.0	1.0	1.0	1.0	1.0	1.0	1.0
D_0__Bacteria;D_1__Bacteroidetes;D_2__Bacteroidia;D_3__Cytophagales;D_4__Spirosomaceae;D_5__Larkinella	1.0	1.0	1.0	35.25	138.0	1.0	1.0	1.0	1.0	1.0	1.0	1.0	1.0	1.0	1.0	1.0	1.0	1.0	1.0	1.0
D_0__Bacteria;D_1__Bacteroidetes;D_2__Bacteroidia;D_3__Cytophagales;D_4__Spirosomaceae;D_5__Pseudarcicella	1.0	1.0	1.0	1.0	1.0	1.0	1.0	1.0	1.0	1.0	1.0	1.0	1.0	1.0	1.0	1.0	1.0	1.0	36.5	72.0
D_0__Bacteria;D_1__Bacteroidetes;D_2__Bacteroidia;D_3__Cytophagales;D_4__Spirosomaceae;__	1.0	1.0	1.0	19.5	75.0	1.0	1.0	1.0	1.0	1.0	1.0	1.0	1.0	1.0	1.0	1.0	1.0	1.0	1.0	1.0
D_0__Bacteria;D_1__Bacteroidetes;D_2__Bacteroidia;D_3__Flavobacteriales;D_4__Flavobacteriaceae;D_5__Capnocytophaga	1.0	1.0	1.0	1.0	1.0	1.0	1.0	1.0	1.0	1.0	1.0	4.0	7.0	10.0	13.0	1.0	1.0	1.0	1.0	1.0
D_0__Bacteria;D_1__Bacteroidetes;D_2__Bacteroidia;D_3__Flavobacteriales;D_4__Flavobacteriaceae;D_5__Flavobacterium	1.0	1.0	1.0	139.0	553.0	110.0	110.0	110.0	110.0	110.0	1.0	37.0	73.0	109.0	145.0	1.0	1.0	1.0	1.0	1.0
D_0__Bacteria;D_1__Bacteroidetes;D_2__Bacteroidia;D_3__Flavobacteriales;D_4__Weeksellaceae;D_5__Chryseobacterium	1.0	1.0	1.0	1.0	1.0	761.0	761.0	761.0	761.0	761.0	1.0	16.5	32.0	47.5	63.0	1.0	1.0	1.0	1.0	1.0
D_0__Bacteria;D_1__Bacteroidetes;D_2__Bacteroidia;D_3__Sphingobacteriales;D_4__Sphingobacteriaceae;D_5__Pedobacter	1.0	1.0	1.0	1.0	1.0	169.0	169.0	169.0	169.0	169.0	1.0	1.0	1.0	1.0	1.0	1.0	1.0	1.0	1.0	1.0
D_0__Bacteria;D_1__Bacteroidetes;D_2__Bacteroidia;D_3__Sphingobacteriales;D_4__Sphingobacteriaceae;D_5__Sphingobacterium	1.0	1.0	18.0	116.5	361.0	1.0	1.0	1.0	1.0	1.0	1.0	155.25	309.5	463.75	618.0	1.0	1.0	1.0	67.5	134.0
D_0__Bacteria;D_1__Bacteroidetes;D_2__Bacteroidia;D_3__Sphingobacteriales;D_4__env.OPS 17;__	1.0	1.0	1.0	3.5	11.0	1.0	1.0	1.0	1.0	1.0	1.0	1.0	1.0	1.0	1.0	1.0	1.0	1.0	1.0	1.0
D_0__Bacteria;D_1__Chloroflexi;D_2__Anaerolineae;D_3__Ardenticatenales;D_4__Ardenticatenaceae;D_5__uncultured bacterium	1.0	1.0	1.0	14.0	53.0	1.0	1.0	1.0	1.0	1.0	1.0	1.0	1.0	1.0	1.0	1.0	1.0	1.0	1.0	1.0
D_0__Bacteria;D_1__Chloroflexi;D_2__Anaerolineae;D_3__SBR1031;D_4__A4b;D_5__uncultured Caldilineales bacterium	1.0	1.0	1.0	1.0	1.0	1.0	1.0	1.0	1.0	1.0	1.0	21.25	41.5	61.75	82.0	1.0	1.0	1.0	1.0	1.0
D_0__Bacteria;D_1__Chloroflexi;D_2__Anaerolineae;D_3__SBR1031;D_4__A4b;__	1.0	1.0	1.0	397.5	1587.0	1.0	1.0	1.0	1.0	1.0	1.0	36.25	71.5	106.75	142.0	1.0	1.0	1.0	1.0	1.0
D_0__Bacteria;D_1__Chloroflexi;D_2__Anaerolineae;D_3__SBR1031;D_4__anaerobic digester metagenome;D_5__anaerobic digester metagenome	1.0	1.0	1.0	6.75	24.0	1.0	1.0	1.0	1.0	1.0	1.0	1.0	1.0	1.0	1.0	1.0	1.0	1.0	1.0	1.0
D_0__Bacteria;D_1__Chloroflexi;D_2__Anaerolineae;D_3__SBR1031;__;__	1.0	1.0	1.0	1.0	1.0	1.0	1.0	1.0	1.0	1.0	1.0	50.75	100.5	150.25	200.0	1.0	1.0	1.0	1.0	1.0
D_0__Bacteria;D_1__Chloroflexi;D_2__Chloroflexia;D_3__Chloroflexales;D_4__Chloroflexaceae;D_5__Candidatus Chloroploca	1.0	1.0	1.0	1.0	1.0	1.0	1.0	1.0	1.0	1.0	1.0	29.75	58.5	87.25	116.0	1.0	1.0	1.0	1.0	1.0
D_0__Bacteria;D_1__Chloroflexi;D_2__Chloroflexia;D_3__Chloroflexales;D_4__Chloroflexaceae;D_5__FFCH7168	1.0	1.0	1.0	8.0	29.0	1.0	1.0	1.0	1.0	1.0	1.0	1.0	1.0	1.0	1.0	1.0	1.0	1.0	1.0	1.0
D_0__Bacteria;D_1__Chloroflexi;D_2__Chloroflexia;D_3__Chloroflexales;D_4__Chloroflexaceae;__	1.0	1.0	19.5	44.0	62.0	1.0	1.0	1.0	1.0	1.0	1.0	1.0	1.0	1.0	1.0	1.0	1.0	1.0	1.0	1.0
D_0__Bacteria;D_1__Chloroflexi;D_2__Chloroflexia;D_3__Chloroflexales;D_4__Roseiflexaceae;D_5__uncultured	1.0	1.0	1.0	5.5	19.0	1.0	1.0	1.0	1.0	1.0	1.0	1.0	1.0	1.0	1.0	1.0	1.0	1.0	1.0	1.0
D_0__Bacteria;D_1__Chloroflexi;D_2__Chloroflexia;D_3__Kallotenuales;D_4__AKIW781;__	1.0	1.0	1.0	7.25	26.0	1.0	1.0	1.0	1.0	1.0	1.0	1.0	1.0	1.0	1.0	1.0	1.0	1.0	1.0	1.0
D_0__Bacteria;D_1__Chloroflexi;D_2__Chloroflexia;D_3__Thermomicrobiales;D_4__AKYG1722;D_5__uncultured bacterium	1.0	1.0	1.0	1.0	1.0	1.0	1.0	1.0	1.0	1.0	1.0	16.25	31.5	46.75	62.0	1.0	1.0	1.0	1.0	1.0
D_0__Bacteria;D_1__Chloroflexi;D_2__Chloroflexia;D_3__Thermomicrobiales;D_4__JG30-KF-CM45;D_5__uncultured Thermomicrobia bacterium	1.0	1.0	1.0	1.0	1.0	1.0	1.0	1.0	1.0	1.0	1.0	35.25	69.5	103.75	138.0	1.0	1.0	1.0	1.0	1.0
D_0__Bacteria;D_1__Chloroflexi;D_2__Chloroflexia;D_3__Thermomicrobiales;D_4__JG30-KF-CM45;D_5__uncultured bacterium	1.0	1.0	47.5	137.75	269.0	1.0	1.0	1.0	1.0	1.0	1.0	34.0	67.0	100.0	133.0	1.0	1.0	1.0	1.0	1.0
D_0__Bacteria;D_1__Chloroflexi;D_2__Chloroflexia;D_3__Thermomicrobiales;D_4__JG30-KF-CM45;__	1.0	102.25	157.5	277.5	573.0	1.0	1.0	1.0	1.0	1.0	1.0	61.0	121.0	181.0	241.0	1.0	1.0	1.0	128.0	255.0
D_0__Bacteria;D_1__Chloroflexi;D_2__Chloroflexia;D_3__Thermomicrobiales;D_4__Thermomicrobiaceae;D_5__Sphaerobacter	1.0	1.0	1.0	1.0	1.0	1.0	1.0	1.0	1.0	1.0	1.0	26.5	52.0	77.5	103.0	1.0	1.0	1.0	1.0	1.0
D_0__Bacteria;D_1__Chloroflexi;D_2__Dehalococcoidia;D_3__S085;__;__	1.0	1.0	1.0	1.0	1.0	1.0	1.0	1.0	1.0	1.0	1.0	36.5	72.0	107.5	143.0	1.0	1.0	1.0	1.0	1.0
D_0__Bacteria;D_1__Chloroflexi;D_2__Dehalococcoidia;D_3__SAR202 clade;__;__	1.0	1.0	1.0	19.5	75.0	1.0	1.0	1.0	1.0	1.0	1.0	1.0	1.0	1.0	1.0	1.0	1.0	1.0	1.0	1.0
D_0__Bacteria;D_1__Chloroflexi;D_2__Gitt-GS-136;D_3__uncultured bacterium;D_4__uncultured bacterium;D_5__uncultured bacterium	1.0	1.0	1.0	1.0	1.0	1.0	1.0	1.0	1.0	1.0	1.0	29.5	58.0	86.5	115.0	1.0	1.0	1.0	1.0	1.0
D_0__Bacteria;D_1__Chloroflexi;D_2__Gitt-GS-136;__;__;__	1.0	12.25	30.5	49.25	62.0	1.0	1.0	1.0	1.0	1.0	1.0	107.25	213.5	319.75	426.0	1.0	1.0	1.0	1.0	1.0
D_0__Bacteria;D_1__Chloroflexi;D_2__KD4-96;D_3__uncultured bacterium;D_4__uncultured bacterium;D_5__uncultured bacterium	1.0	1.0	1.0	1.0	1.0	1.0	1.0	1.0	1.0	1.0	1.0	115.25	229.5	343.75	458.0	1.0	1.0	1.0	1.0	1.0
D_0__Bacteria;D_1__Chloroflexi;D_2__KD4-96;__;__;__	1.0	1.0	1.0	1.0	1.0	1.0	1.0	1.0	1.0	1.0	1.0	84.5	168.0	251.5	335.0	1.0	1.0	1.0	1.0	1.0
D_0__Bacteria;D_1__Chloroflexi;D_2__TK10;D_3__uncultured Firmicutes bacterium;D_4__uncultured Firmicutes bacterium;D_5__uncultured Firmicutes bacterium	1.0	1.0	1.0	1.0	1.0	1.0	1.0	1.0	1.0	1.0	1.0	16.75	32.5	48.25	64.0	1.0	1.0	1.0	1.0	1.0
D_0__Bacteria;D_1__Cyanobacteria;D_2__Melainabacteria;D_3__Caenarcaniphilales;D_4__uncultured bacterium;D_5__uncultured bacterium	1.0	112.0	159.5	193.25	263.0	1.0	1.0	1.0	1.0	1.0	1.0	23.25	45.5	67.75	90.0	1.0	17.5	34.0	42.0	50.0
D_0__Bacteria;D_1__Cyanobacteria;D_2__Melainabacteria;D_3__Gastranaerophilales;__;__	1.0	1.0	1.0	24.5	95.0	1.0	1.0	1.0	1.0	1.0	1.0	1.0	1.0	1.0	1.0	1.0	1.0	1.0	1.0	1.0
D_0__Bacteria;D_1__Cyanobacteria;D_2__Melainabacteria;D_3__Obscuribacterales;D_4__uncultured bacterium;D_5__uncultured bacterium	1.0	1.0	1.0	7.0	25.0	1.0	1.0	1.0	1.0	1.0	1.0	1.0	1.0	1.0	1.0	1.0	1.0	1.0	1.0	1.0
D_0__Bacteria;D_1__Cyanobacteria;D_2__Melainabacteria;D_3__Obscuribacterales;__;__	1.0	1.0	1.0	1.0	1.0	1.0	1.0	1.0	1.0	1.0	1.0	1.0	1.0	1.0	1.0	1.0	1.0	1.0	7.5	14.0
D_0__Bacteria;D_1__Cyanobacteria;D_2__Oxyphotobacteria;D_3__Nostocales;D_4__Nostocaceae;__	1.0	1.0	1.0	55.25	218.0	1.0	1.0	1.0	1.0	1.0	1.0	1.0	1.0	1.0	1.0	1.0	1.0	1.0	1.0	1.0
D_0__Bacteria;D_1__Cyanobacteria;D_2__Oxyphotobacteria;D_3__Nostocales;D_4__Phormidiaceae;D_5__Tychonema CCAP 1459-11B	1.0	1.0	1.0	11.25	42.0	12389.0	12389.0	12389.0	12389.0	12389.0	1.0	1.0	1.0	1.0	1.0	1.0	1.0	1.0	1.0	1.0
D_0__Bacteria;D_1__Cyanobacteria;D_2__Oxyphotobacteria;D_3__Nostocales;__;__	1.0	1.0	1.0	1.0	1.0	1.0	1.0	1.0	1.0	1.0	1.0	1.0	1.0	1.0	1.0	1.0	1.0	1.0	44.0	87.0
D_0__Bacteria;D_1__Cyanobacteria;D_2__Oxyphotobacteria;D_3__Oxyphotobacteria Incertae Sedis;D_4__Unknown Family;D_5__Leptolyngbya ANT.L52.2	1.0	1.0	1.0	1.0	1.0	1.0	1.0	1.0	1.0	1.0	1.0	1.0	1.0	1.0	1.0	1.0	1.0	1.0	18.5	36.0
D_0__Bacteria;D_1__Cyanobacteria;D_2__Oxyphotobacteria;D_3__Oxyphotobacteria Incertae Sedis;D_4__Unknown Family;D_5__Leptolyngbya EcFYyyy-00	1.0	1.0	1.0	48.25	190.0	351.0	351.0	351.0	351.0	351.0	1.0	1.0	1.0	1.0	1.0	1.0	1.0	1.0	52.0	103.0
D_0__Bacteria;D_1__Cyanobacteria;D_2__Oxyphotobacteria;D_3__Phormidesmiales;D_4__Nodosilineaceae;D_5__Nodosilinea PCC-7104	1.0	1.0	1.0	1.0	1.0	443.0	443.0	443.0	443.0	443.0	1.0	1.0	1.0	1.0	1.0	1.0	1.0	1.0	1.0	1.0
D_0__Bacteria;D_1__Cyanobacteria;D_2__Oxyphotobacteria;__;__;__	1.0	1.0	1.0	1.0	1.0	1044.0	1044.0	1044.0	1044.0	1044.0	1.0	1.0	1.0	1.0	1.0	1.0	1.0	1.0	1.0	1.0
D_0__Bacteria;D_1__Cyanobacteria;D_2__Sericytochromatia;D_3__uncultured Bacillales bacterium;D_4__uncultured Bacillales bacterium;D_5__uncultured Bacillales bacterium	1.0	1.0	1.0	29.25	114.0	1.0	1.0	1.0	1.0	1.0	1.0	1.0	1.0	1.0	1.0	1.0	1.0	1.0	1.0	1.0
D_0__Bacteria;D_1__Deferribacteres;D_2__Deferribacteres;D_3__Deferribacterales;D_4__Deferribacteraceae;D_5__Mucispirillum	1.0	1.0	1.0	3.75	12.0	1.0	1.0	1.0	1.0	1.0	1.0	1.0	1.0	1.0	1.0	1.0	1.0	1.0	1.0	1.0
D_0__Bacteria;D_1__Deinococcus-Thermus;D_2__Deinococci;D_3__Deinococcales;D_4__Deinococcaceae;D_5__Deinococcus	1.0	1.0	1.0	1.0	1.0	1.0	1.0	1.0	1.0	1.0	1.0	1.0	1.0	1.0	1.0	1.0	1.0	1.0	24.5	48.0
D_0__Bacteria;D_1__Deinococcus-Thermus;D_2__Deinococci;D_3__Deinococcales;D_4__Trueperaceae;D_5__Truepera	1.0	1.0	10.0	24.5	41.0	1.0	1.0	1.0	1.0	1.0	1.0	1.0	1.0	1.0	1.0	1.0	1.0	1.0	1.0	1.0
D_0__Bacteria;D_1__Deinococcus-Thermus;D_2__Deinococci;D_3__Deinococcales;__;__	1.0	1.0	1.0	10.0	37.0	1.0	1.0	1.0	1.0	1.0	1.0	1.0	1.0	1.0	1.0	1.0	1.0	1.0	1.0	1.0
D_0__Bacteria;D_1__Epsilonbacteraeota;D_2__Campylobacteria;D_3__Campylobacterales;D_4__Thiovulaceae;D_5__Sulfuricurvum	1.0	1.0	1.0	10.0	37.0	1.0	1.0	1.0	1.0	1.0	1.0	1.0	1.0	1.0	1.0	1.0	1.0	1.0	1.0	1.0
D_0__Bacteria;D_1__Firmicutes;D_2__Bacilli;D_3__Bacillales;D_4__Alicyclobacillaceae;D_5__Tumebacillus	1.0	1.0	1.0	12.25	46.0	1.0	1.0	1.0	1.0	1.0	1.0	1.0	1.0	1.0	1.0	1.0	1.0	1.0	1.0	1.0
D_0__Bacteria;D_1__Firmicutes;D_2__Bacilli;D_3__Bacillales;D_4__Bacillaceae;D_5__Bacillus	209.0	214.25	334.0	488.25	597.0	1.0	1.0	1.0	1.0	1.0	300.0	1113.75	1927.5	2741.25	3555.0	1.0	1.0	1.0	118.0	235.0
D_0__Bacteria;D_1__Firmicutes;D_2__Bacilli;D_3__Bacillales;D_4__Bacillaceae;D_5__Fictibacillus	1.0	1.0	1.0	25.0	97.0	1.0	1.0	1.0	1.0	1.0	1.0	36.75	72.5	108.25	144.0	1.0	1.0	1.0	1.0	1.0
D_0__Bacteria;D_1__Firmicutes;D_2__Bacilli;D_3__Bacillales;D_4__Bacillaceae;D_5__Lentibacillus	1.0	1.0	1.0	3.75	12.0	1.0	1.0	1.0	1.0	1.0	1.0	1.0	1.0	1.0	1.0	1.0	1.0	1.0	1.0	1.0
D_0__Bacteria;D_1__Firmicutes;D_2__Bacilli;D_3__Bacillales;D_4__Family XI;D_5__Gemella	1.0	1.0	1.0	35.25	138.0	1.0	1.0	1.0	1.0	1.0	1.0	1.0	1.0	1.0	1.0	1.0	1.0	1.0	1.0	1.0
D_0__Bacteria;D_1__Firmicutes;D_2__Bacilli;D_3__Bacillales;D_4__Family XII;D_5__Exiguobacterium	1.0	1.0	1.0	1.0	1.0	184.0	184.0	184.0	184.0	184.0	1.0	25.0	49.0	73.0	97.0	1.0	1.0	1.0	1.0	1.0
D_0__Bacteria;D_1__Firmicutes;D_2__Bacilli;D_3__Bacillales;D_4__Paenibacillaceae;D_5__Cohnella	1.0	1.0	1.0	1.0	1.0	1.0	1.0	1.0	1.0	1.0	1.0	87.75	174.5	261.25	348.0	1.0	1.0	1.0	1.0	1.0
D_0__Bacteria;D_1__Firmicutes;D_2__Bacilli;D_3__Bacillales;D_4__Paenibacillaceae;D_5__Paenibacillus	1.0	1.0	1.0	38.5	151.0	1.0	1.0	1.0	1.0	1.0	1.0	57.5	114.0	170.5	227.0	1.0	1.0	1.0	1.0	1.0
D_0__Bacteria;D_1__Firmicutes;D_2__Bacilli;D_3__Bacillales;D_4__Planococcaceae;D_5__Lysinibacillus	1.0	1.0	1.0	21.75	84.0	1.0	1.0	1.0	1.0	1.0	1.0	51.75	102.5	153.25	204.0	1.0	1.0	1.0	1.0	1.0
D_0__Bacteria;D_1__Firmicutes;D_2__Bacilli;D_3__Bacillales;D_4__Planococcaceae;__	1.0	1.0	1.0	3233.25	12930.0	1.0	1.0	1.0	1.0	1.0	1.0	1.0	1.0	1.0	1.0	1.0	1.0	1.0	1.0	1.0
D_0__Bacteria;D_1__Firmicutes;D_2__Bacilli;D_3__Bacillales;D_4__Staphylococcaceae;D_5__Salinicoccus	1.0	1.0	1.0	39.75	156.0	1.0	1.0	1.0	1.0	1.0	1.0	1.0	1.0	1.0	1.0	1.0	1.0	1.0	1.0	1.0
D_0__Bacteria;D_1__Firmicutes;D_2__Bacilli;D_3__Bacillales;D_4__Staphylococcaceae;D_5__Staphylococcus	1.0	214.0	349.0	452.75	572.0	1.0	1.0	1.0	1.0	1.0	1.0	1.0	1.0	1.0	1.0	1.0	1.0	1.0	379.5	758.0
D_0__Bacteria;D_1__Firmicutes;D_2__Bacilli;D_3__Bacillales;D_4__Thermoactinomycetaceae;D_5__Novibacillus	1.0	1.0	1.0	1.0	1.0	1.0	1.0	1.0	1.0	1.0	1.0	18.75	36.5	54.25	72.0	1.0	1.0	1.0	1.0	1.0
D_0__Bacteria;D_1__Firmicutes;D_2__Bacilli;D_3__Bacillales;D_4__Thermoactinomycetaceae;D_5__Planifilum	1.0	1.0	1.0	1.0	1.0	1.0	1.0	1.0	1.0	1.0	1.0	95.75	190.5	285.25	380.0	1.0	1.0	1.0	1.0	1.0
D_0__Bacteria;D_1__Firmicutes;D_2__Bacilli;D_3__Bacillales;D_4__Thermoactinomycetaceae;__	1.0	1.0	1.0	1.0	1.0	1.0	1.0	1.0	1.0	1.0	1.0	22.25	43.5	64.75	86.0	1.0	1.0	1.0	1.0	1.0
D_0__Bacteria;D_1__Firmicutes;D_2__Bacilli;D_3__Lactobacillales;D_4__Enterococcaceae;D_5__Enterococcus	1.0	1.0	1.0	81.25	322.0	1.0	1.0	1.0	1.0	1.0	1.0	84.75	168.5	252.25	336.0	1.0	1.0	1.0	75.0	149.0
D_0__Bacteria;D_1__Firmicutes;D_2__Bacilli;D_3__Lactobacillales;D_4__Lactobacillaceae;D_5__Lactobacillus	1.0	219.25	321.0	374.0	446.0	1.0	1.0	1.0	1.0	1.0	1.0	22.25	43.5	64.75	86.0	1.0	1.0	1.0	82.5	164.0
D_0__Bacteria;D_1__Firmicutes;D_2__Bacilli;D_3__Lactobacillales;D_4__Leuconostocaceae;D_5__Weissella	1.0	1.0	44.0	222.75	630.0	1.0	1.0	1.0	1.0	1.0	1.0	1.0	1.0	1.0	1.0	1.0	1.0	1.0	1.0	1.0
D_0__Bacteria;D_1__Firmicutes;D_2__Bacilli;D_3__Lactobacillales;D_4__Streptococcaceae;D_5__Streptococcus	191.0	583.25	1147.0	1641.0	1824.0	288.0	288.0	288.0	288.0	288.0	48.0	320.75	593.5	866.25	1139.0	1.0	365.5	730.0	14403.5	28077.0
D_0__Bacteria;D_1__Firmicutes;D_2__Bacilli;D_3__Lactobacillales;__;__	1.0	1.0	1.0	1.0	1.0	1.0	1.0	1.0	1.0	1.0	1.0	1.0	1.0	1.0	1.0	1.0	1.0	1.0	148.5	296.0
D_0__Bacteria;D_1__Firmicutes;D_2__Bacilli;__;__;__	1.0	1.0	1.0	1.0	1.0	1.0	1.0	1.0	1.0	1.0	1.0	38.0	75.0	112.0	149.0	1.0	1.0	1.0	1.0	1.0
D_0__Bacteria;D_1__Firmicutes;D_2__Clostridia;D_3__Clostridiales;D_4__Christensenellaceae;D_5__Christensenellaceae R-7 group	1.0	411.25	549.5	563.75	602.0	59.0	59.0	59.0	59.0	59.0	1.0	41.0	81.0	121.0	161.0	1.0	1.0	1.0	242.5	484.0
D_0__Bacteria;D_1__Firmicutes;D_2__Clostridia;D_3__Clostridiales;D_4__Clostridiaceae 1;D_5__Clostridium sensu stricto 1	1.0	1.0	1.0	34.75	136.0	1.0	1.0	1.0	1.0	1.0	1.0	126.75	252.5	378.25	504.0	1.0	1.0	1.0	1.0	1.0
D_0__Bacteria;D_1__Firmicutes;D_2__Clostridia;D_3__Clostridiales;D_4__Clostridiaceae 1;__	1.0	367.75	547.0	615.25	649.0	1.0	1.0	1.0	1.0	1.0	1.0	99.75	198.5	297.25	396.0	1.0	1.0	1.0	129.5	258.0
D_0__Bacteria;D_1__Firmicutes;D_2__Clostridia;D_3__Clostridiales;D_4__Eubacteriaceae;__	1.0	1.0	1.0	39.0	153.0	1.0	1.0	1.0	1.0	1.0	1.0	1.0	1.0	1.0	1.0	1.0	1.0	1.0	1.0	1.0
D_0__Bacteria;D_1__Firmicutes;D_2__Clostridia;D_3__Clostridiales;D_4__Family XI;D_5__Finegoldia	1.0	1.0	1.0	1.0	1.0	1.0	1.0	1.0	1.0	1.0	1.0	1.0	1.0	1.0	1.0	1.0	1.0	1.0	12.0	23.0
D_0__Bacteria;D_1__Firmicutes;D_2__Clostridia;D_3__Clostridiales;D_4__Family XI;D_5__Peptoniphilus	1.0	87.25	133.5	151.5	153.0	1.0	1.0	1.0	1.0	1.0	1.0	1.0	1.0	1.0	1.0	1.0	1.0	1.0	1.0	1.0
D_0__Bacteria;D_1__Firmicutes;D_2__Clostridia;D_3__Clostridiales;D_4__Family XI;D_5__Sporanaerobacter	1.0	1.0	1.0	24.75	96.0	1.0	1.0	1.0	1.0	1.0	1.0	1.0	1.0	1.0	1.0	1.0	1.0	1.0	1.0	1.0
D_0__Bacteria;D_1__Firmicutes;D_2__Clostridia;D_3__Clostridiales;D_4__Family XI;__	1.0	1.0	1.0	1.0	1.0	1.0	1.0	1.0	1.0	1.0	1.0	78.75	156.5	234.25	312.0	1.0	1.0	1.0	1.0	1.0
D_0__Bacteria;D_1__Firmicutes;D_2__Clostridia;D_3__Clostridiales;D_4__Family XIII;D_5__Family XIII AD3011 group	1.0	323.5	446.0	470.25	498.0	1.0	1.0	1.0	1.0	1.0	1.0	51.75	102.5	153.25	204.0	1.0	39.5	78.0	209.5	341.0
D_0__Bacteria;D_1__Firmicutes;D_2__Clostridia;D_3__Clostridiales;D_4__Family XIII;__	1.0	1.0	1.0	18.75	72.0	1.0	1.0	1.0	1.0	1.0	1.0	1.0	1.0	1.0	1.0	1.0	1.0	1.0	1.0	1.0
D_0__Bacteria;D_1__Firmicutes;D_2__Clostridia;D_3__Clostridiales;D_4__Family XVIII;D_5__Symbiobacterium	1.0	1.0	1.0	1.0	1.0	1.0	1.0	1.0	1.0	1.0	1.0	29.75	58.5	87.25	116.0	1.0	1.0	1.0	1.0	1.0
D_0__Bacteria;D_1__Firmicutes;D_2__Clostridia;D_3__Clostridiales;D_4__Lachnospiraceae;D_5__Blautia	1.0	305.5	475.0	555.25	592.0	1.0	1.0	1.0	1.0	1.0	1.0	150.25	299.5	448.75	598.0	1.0	1.0	1.0	322.0	643.0
D_0__Bacteria;D_1__Firmicutes;D_2__Clostridia;D_3__Clostridiales;D_4__Lachnospiraceae;__	1.0	2418.25	3656.0	4309.5	4974.0	1.0	1.0	1.0	1.0	1.0	1.0	174.25	347.5	520.75	694.0	1.0	1.0	1.0	579.5	1158.0
D_0__Bacteria;D_1__Firmicutes;D_2__Clostridia;D_3__Clostridiales;D_4__Peptococcaceae;__	1.0	1.0	1.0	1.0	1.0	1.0	1.0	1.0	1.0	1.0	1.0	32.75	64.5	96.25	128.0	1.0	1.0	1.0	1.0	1.0
D_0__Bacteria;D_1__Firmicutes;D_2__Clostridia;D_3__Clostridiales;D_4__Peptostreptococcaceae;__	89.0	350.0	442.5	481.25	581.0	135.0	135.0	135.0	135.0	135.0	1.0	151.75	302.5	453.25	604.0	1.0	1.0	1.0	149.5	298.0
D_0__Bacteria;D_1__Firmicutes;D_2__Clostridia;D_3__Clostridiales;D_4__Ruminococcaceae;D_5__Faecalibacterium	1.0	240.25	323.0	366.5	488.0	47.0	47.0	47.0	47.0	47.0	1.0	50.25	99.5	148.75	198.0	1.0	1.0	1.0	69.0	137.0
D_0__Bacteria;D_1__Firmicutes;D_2__Clostridia;D_3__Clostridiales;D_4__Ruminococcaceae;D_5__Oscillibacter	1.0	1.0	1.0	19.75	76.0	1.0	1.0	1.0	1.0	1.0	1.0	1.0	1.0	1.0	1.0	1.0	1.0	1.0	1.0	1.0
D_0__Bacteria;D_1__Firmicutes;D_2__Clostridia;D_3__Clostridiales;D_4__Ruminococcaceae;D_5__Ruminiclostridium 5	1.0	1.0	40.5	94.25	137.0	1.0	1.0	1.0	1.0	1.0	1.0	1.0	1.0	1.0	1.0	1.0	1.0	1.0	1.0	1.0
D_0__Bacteria;D_1__Firmicutes;D_2__Clostridia;D_3__Clostridiales;D_4__Ruminococcaceae;D_5__Ruminococcaceae UCG-005	1.0	183.25	264.5	295.5	327.0	1.0	1.0	1.0	1.0	1.0	1.0	1.0	1.0	1.0	1.0	1.0	1.0	1.0	1.0	1.0
D_0__Bacteria;D_1__Firmicutes;D_2__Clostridia;D_3__Clostridiales;D_4__Ruminococcaceae;D_5__Ruminococcaceae UCG-013	1.0	1.0	208.5	419.0	428.0	1.0	1.0	1.0	1.0	1.0	1.0	55.25	109.5	163.75	218.0	1.0	1.0	1.0	103.0	205.0
D_0__Bacteria;D_1__Firmicutes;D_2__Clostridia;D_3__Clostridiales;D_4__Ruminococcaceae;D_5__Ruminococcaceae UCG-014	1.0	1.0	1.0	1.0	1.0	1.0	1.0	1.0	1.0	1.0	1.0	1.0	1.0	1.0	1.0	1.0	1.0	1.0	10.5	20.0
D_0__Bacteria;D_1__Firmicutes;D_2__Clostridia;D_3__Clostridiales;D_4__Ruminococcaceae;D_5__Ruminococcus 1	1.0	40.0	70.0	90.5	101.0	1.0	1.0	1.0	1.0	1.0	1.0	1.0	1.0	1.0	1.0	1.0	1.0	1.0	1.0	1.0
D_0__Bacteria;D_1__Firmicutes;D_2__Clostridia;D_3__Clostridiales;D_4__Ruminococcaceae;D_5__Ruminococcus 2	1.0	1.0	60.0	123.75	138.0	1.0	1.0	1.0	1.0	1.0	1.0	1.0	1.0	1.0	1.0	1.0	1.0	1.0	25.0	49.0
D_0__Bacteria;D_1__Firmicutes;D_2__Clostridia;D_3__Clostridiales;D_4__Ruminococcaceae;D_5__Subdoligranulum	1.0	197.5	266.0	283.0	325.0	1.0	1.0	1.0	1.0	1.0	1.0	20.0	39.0	58.0	77.0	1.0	1.0	1.0	53.0	105.0
D_0__Bacteria;D_1__Firmicutes;D_2__Clostridia;D_3__Clostridiales;D_4__Ruminococcaceae;D_5__UBA1819	1.0	1.0	135.5	282.25	319.0	1.0	1.0	1.0	1.0	1.0	1.0	1.0	1.0	1.0	1.0	1.0	1.0	1.0	1.0	1.0
D_0__Bacteria;D_1__Firmicutes;D_2__Clostridia;D_3__Clostridiales;D_4__Ruminococcaceae;D_5__[Eubacterium] coprostanoligenes group	1.0	709.75	977.5	1032.0	1101.0	122.0	122.0	122.0	122.0	122.0	1.0	194.0	387.0	580.0	773.0	1.0	150.0	299.0	635.5	972.0
D_0__Bacteria;D_1__Firmicutes;D_2__Clostridia;D_3__Clostridiales;D_4__Ruminococcaceae;__	101.0	430.25	575.5	649.0	763.0	1.0	1.0	1.0	1.0	1.0	1.0	167.0	333.0	499.0	665.0	1.0	81.0	161.0	286.5	412.0
D_0__Bacteria;D_1__Firmicutes;D_2__Clostridia;D_3__Clostridiales;__;__	1.0	1.0	1.0	1.0	1.0	1.0	1.0	1.0	1.0	1.0	1.0	137.5	274.0	410.5	547.0	1.0	1.0	1.0	1.0	1.0
D_0__Bacteria;D_1__Firmicutes;D_2__Clostridia;__;__;__	1.0	1.0	1.0	1.0	1.0	1.0	1.0	1.0	1.0	1.0	1.0	24.75	48.5	72.25	96.0	1.0	1.0	1.0	1.0	1.0
D_0__Bacteria;D_1__Firmicutes;D_2__Erysipelotrichia;D_3__Erysipelotrichales;D_4__Erysipelotrichaceae;D_5__Catenibacterium	1.0	102.25	144.0	154.0	160.0	1.0	1.0	1.0	1.0	1.0	1.0	11.0	21.0	31.0	41.0	1.0	1.0	1.0	31.5	62.0
D_0__Bacteria;D_1__Firmicutes;D_2__Erysipelotrichia;D_3__Erysipelotrichales;D_4__Erysipelotrichaceae;D_5__Erysipelatoclostridium	1.0	1.0	10.0	31.25	68.0	1.0	1.0	1.0	1.0	1.0	1.0	1.0	1.0	1.0	1.0	1.0	1.0	1.0	1.0	1.0
D_0__Bacteria;D_1__Firmicutes;D_2__Erysipelotrichia;D_3__Erysipelotrichales;D_4__Erysipelotrichaceae;D_5__Erysipelotrichaceae UCG-003	1.0	1.0	8.0	21.75	42.0	1.0	1.0	1.0	1.0	1.0	1.0	1.0	1.0	1.0	1.0	1.0	1.0	1.0	1.0	1.0
D_0__Bacteria;D_1__Firmicutes;D_2__Erysipelotrichia;D_3__Erysipelotrichales;D_4__Erysipelotrichaceae;D_5__Holdemanella	96.0	343.5	441.0	463.0	484.0	72.0	72.0	72.0	72.0	72.0	1.0	92.0	183.0	274.0	365.0	1.0	55.0	109.0	234.5	360.0
D_0__Bacteria;D_1__Firmicutes;D_2__Erysipelotrichia;D_3__Erysipelotrichales;D_4__Erysipelotrichaceae;D_5__Turicibacter	1.0	1.0	1.0	1.0	1.0	1.0	1.0	1.0	1.0	1.0	1.0	16.25	31.5	46.75	62.0	1.0	1.0	1.0	10.0	19.0
D_0__Bacteria;D_1__Firmicutes;D_2__Erysipelotrichia;D_3__Erysipelotrichales;D_4__Erysipelotrichaceae;D_5__[Clostridium] innocuum group	1.0	1.0	1.0	57.75	228.0	1.0	1.0	1.0	1.0	1.0	1.0	1.0	1.0	1.0	1.0	1.0	1.0	1.0	1.0	1.0
D_0__Bacteria;D_1__Firmicutes;D_2__Erysipelotrichia;D_3__Erysipelotrichales;D_4__Erysipelotrichaceae;__	1.0	1.0	1.0	18.75	72.0	1.0	1.0	1.0	1.0	1.0	1.0	1.0	1.0	1.0	1.0	1.0	1.0	1.0	1.0	1.0
D_0__Bacteria;D_1__Firmicutes;D_2__Negativicutes;D_3__Selenomonadales;D_4__Acidaminococcaceae;D_5__Phascolarctobacterium	1.0	1.0	1.0	24.0	93.0	1.0	1.0	1.0	1.0	1.0	1.0	1.0	1.0	1.0	1.0	1.0	1.0	1.0	22.0	43.0
D_0__Bacteria;D_1__Firmicutes;D_2__Negativicutes;D_3__Selenomonadales;D_4__Veillonellaceae;D_5__Dialister	1.0	940.0	1293.0	1361.0	1445.0	202.0	202.0	202.0	202.0	202.0	1.0	173.25	345.5	517.75	690.0	37.0	189.0	341.0	552.0	763.0
D_0__Bacteria;D_1__Firmicutes;D_2__Negativicutes;D_3__Selenomonadales;D_4__Veillonellaceae;D_5__Mitsuokella	1.0	1.0	43.0	87.5	95.0	1.0	1.0	1.0	1.0	1.0	1.0	1.0	1.0	1.0	1.0	1.0	1.0	1.0	25.5	50.0
D_0__Bacteria;D_1__Firmicutes;D_2__Negativicutes;D_3__Selenomonadales;D_4__Veillonellaceae;D_5__Veillonella	1.0	1.0	1.0	33.25	130.0	1.0	1.0	1.0	1.0	1.0	1.0	1.0	1.0	1.0	1.0	1.0	1.0	1.0	1.0	1.0
D_0__Bacteria;D_1__Firmicutes;__;__;__;__	1.0	1.0	1.0	1.0	1.0	1.0	1.0	1.0	1.0	1.0	1.0	1.0	1.0	1.0	1.0	1.0	1.0	1.0	17.5	34.0
D_0__Bacteria;D_1__Fusobacteria;D_2__Fusobacteriia;D_3__Fusobacteriales;D_4__Leptotrichiaceae;D_5__Leptotrichia	1.0	1.0	1.0	7.75	28.0	1.0	1.0	1.0	1.0	1.0	1.0	1.0	1.0	1.0	1.0	1.0	1.0	1.0	1.0	1.0
D_0__Bacteria;D_1__Gemmatimonadetes;D_2__Gemmatimonadetes;D_3__Gemmatimonadales;D_4__Gemmatimonadaceae;D_5__Gemmatimonas	1.0	1.0	1.0	1.0	1.0	1.0	1.0	1.0	1.0	1.0	1.0	23.75	46.5	69.25	92.0	1.0	1.0	1.0	1.0	1.0
D_0__Bacteria;D_1__Gemmatimonadetes;D_2__Gemmatimonadetes;D_3__Gemmatimonadales;D_4__Gemmatimonadaceae;D_5__uncultured	1.0	1.0	1.0	1.0	1.0	1.0	1.0	1.0	1.0	1.0	1.0	41.0	81.0	121.0	161.0	1.0	1.0	1.0	1.0	1.0
D_0__Bacteria;D_1__Gemmatimonadetes;D_2__Gemmatimonadetes;D_3__Gemmatimonadales;D_4__Gemmatimonadaceae;__	1.0	40.0	61.5	72.75	81.0	41.0	41.0	41.0	41.0	41.0	1.0	40.5	80.0	119.5	159.0	1.0	1.0	1.0	1.0	1.0
D_0__Bacteria;D_1__Gemmatimonadetes;D_2__Longimicrobia;D_3__Longimicrobiales;D_4__Longimicrobiaceae;__	1.0	1.0	1.0	48.0	189.0	1.0	1.0	1.0	1.0	1.0	1.0	73.0	145.0	217.0	289.0	1.0	1.0	1.0	1.0	1.0
D_0__Bacteria;D_1__Gemmatimonadetes;D_2__S0134 terrestrial group;D_3__uncultured compost bacterium;D_4__uncultured compost bacterium;D_5__uncultured compost bacterium	1.0	1.0	1.0	1.0	1.0	1.0	1.0	1.0	1.0	1.0	1.0	34.5	68.0	101.5	135.0	1.0	1.0	1.0	1.0	1.0
D_0__Bacteria;D_1__Gemmatimonadetes;D_2__S0134 terrestrial group;__;__;__	1.0	1.0	1.0	11.75	44.0	1.0	1.0	1.0	1.0	1.0	1.0	1.0	1.0	1.0	1.0	1.0	1.0	1.0	1.0	1.0
D_0__Bacteria;D_1__Gemmatimonadetes;__;__;__;__	1.0	1.0	45.0	119.75	212.0	1.0	1.0	1.0	1.0	1.0	1.0	4.5	8.0	11.5	15.0	1.0	1.0	1.0	1.0	1.0
D_0__Bacteria;D_1__Halanaerobiaeota;D_2__Halanaerobiia;D_3__Halanaerobiales;D_4__Halanaerobiaceae;D_5__Halocella	1.0	1.0	1.0	1.0	1.0	1.0	1.0	1.0	1.0	1.0	1.0	19.25	37.5	55.75	74.0	1.0	1.0	1.0	1.0	1.0
D_0__Bacteria;D_1__Patescibacteria;D_2__Gracilibacteria;D_3__Candidatus Peribacteria;__;__	1.0	442.75	650.5	772.25	956.0	1.0	1.0	1.0	1.0	1.0	1.0	133.25	265.5	397.75	530.0	1.0	165.0	329.0	335.5	342.0
D_0__Bacteria;D_1__Patescibacteria;D_2__Saccharimonadia;D_3__Saccharimonadales;__;__	1.0	1.0	1.0	46.75	184.0	1.0	1.0	1.0	1.0	1.0	1.0	17.0	33.0	49.0	65.0	1.0	1.0	1.0	1.0	1.0
D_0__Bacteria;D_1__Planctomycetes;D_2__BD7-11;D_3__uncultured bacterium;D_4__uncultured bacterium;D_5__uncultured bacterium	1.0	1.0	1.0	4.5	15.0	1.0	1.0	1.0	1.0	1.0	1.0	1.0	1.0	1.0	1.0	1.0	1.0	1.0	1.0	1.0
D_0__Bacteria;D_1__Planctomycetes;D_2__Phycisphaerae;D_3__Phycisphaerales;D_4__Phycisphaeraceae;D_5__SM1A02	1.0	1.0	1.0	5.75	20.0	1.0	1.0	1.0	1.0	1.0	1.0	1.0	1.0	1.0	1.0	1.0	1.0	1.0	1.0	1.0
D_0__Bacteria;D_1__Planctomycetes;D_2__Planctomycetacia;D_3__Gemmatales;D_4__Gemmataceae;D_5__uncultured	1.0	1.0	1.0	1.0	1.0	1.0	1.0	1.0	1.0	1.0	1.0	4.75	8.5	12.25	16.0	1.0	1.0	1.0	1.0	1.0
D_0__Bacteria;D_1__Proteobacteria;D_2__Alphaproteobacteria;D_3__Acetobacterales;D_4__Acetobacteraceae;D_5__Craurococcus	1.0	1.0	1.0	1.0	1.0	1.0	1.0	1.0	1.0	1.0	1.0	1.0	1.0	1.0	1.0	1.0	1.0	1.0	21.0	41.0
D_0__Bacteria;D_1__Proteobacteria;D_2__Alphaproteobacteria;D_3__Acetobacterales;D_4__Acetobacteraceae;D_5__Roseomonas	1.0	1.0	1.0	48.5	191.0	1.0	1.0	1.0	1.0	1.0	1.0	1.0	1.0	1.0	1.0	1.0	1.0	1.0	1.0	1.0
D_0__Bacteria;D_1__Proteobacteria;D_2__Alphaproteobacteria;D_3__Acetobacterales;D_4__Acetobacteraceae;__	1.0	1.0	1.0	55.25	218.0	1.0	1.0	1.0	1.0	1.0	1.0	1.0	1.0	1.0	1.0	1.0	1.0	1.0	1.0	1.0
D_0__Bacteria;D_1__Proteobacteria;D_2__Alphaproteobacteria;D_3__Azospirillales;D_4__Azospirillaceae;__	1.0	1.0	1.0	130.0	517.0	459.0	459.0	459.0	459.0	459.0	1.0	1.0	1.0	1.0	1.0	1.0	1.0	1.0	1.0	1.0
D_0__Bacteria;D_1__Proteobacteria;D_2__Alphaproteobacteria;D_3__Caulobacterales;D_4__Caulobacteraceae;D_5__Brevundimonas	1.0	1.0	1.0	65.25	258.0	304.0	304.0	304.0	304.0	304.0	1.0	1.0	1.0	1.0	1.0	1.0	1.0	1.0	118.0	235.0
D_0__Bacteria;D_1__Proteobacteria;D_2__Alphaproteobacteria;D_3__Caulobacterales;D_4__Caulobacteraceae;__	1.0	127.0	248.0	337.0	367.0	173.0	173.0	173.0	173.0	173.0	1.0	100.0	199.0	298.0	397.0	1.0	1.0	1.0	39.5	78.0
D_0__Bacteria;D_1__Proteobacteria;D_2__Alphaproteobacteria;D_3__Rhizobiales;D_4__Beijerinckiaceae;D_5__Methylobacterium	1.0	163.0	263.5	395.25	651.0	288.0	288.0	288.0	288.0	288.0	1.0	1.0	1.0	1.0	1.0	1.0	1.0	1.0	210.5	420.0
D_0__Bacteria;D_1__Proteobacteria;D_2__Alphaproteobacteria;D_3__Rhizobiales;D_4__Hyphomicrobiaceae;__	1.0	1.0	1.0	1.0	1.0	1.0	1.0	1.0	1.0	1.0	1.0	98.0	195.0	292.0	389.0	1.0	1.0	1.0	1.0	1.0
D_0__Bacteria;D_1__Proteobacteria;D_2__Alphaproteobacteria;D_3__Rhizobiales;D_4__Methyloligellaceae;D_5__uncultured	1.0	1.0	1.0	1.0	1.0	1.0	1.0	1.0	1.0	1.0	1.0	102.0	203.0	304.0	405.0	1.0	1.0	1.0	1.0	1.0
D_0__Bacteria;D_1__Proteobacteria;D_2__Alphaproteobacteria;D_3__Rhizobiales;D_4__Rhizobiaceae;D_5__Allorhizobium-Neorhizobium-Pararhizobium-Rhizobium	202.0	330.25	504.0	667.75	766.0	780.0	780.0	780.0	780.0	780.0	1.0	141.25	281.5	421.75	562.0	1.0	1.0	1.0	1.0	1.0
D_0__Bacteria;D_1__Proteobacteria;D_2__Alphaproteobacteria;D_3__Rhizobiales;D_4__Rhizobiaceae;__	1.0	1.0	135.5	651.25	1795.0	1168.0	1168.0	1168.0	1168.0	1168.0	1.0	185.25	369.5	553.75	738.0	1.0	1.0	1.0	1.0	1.0
D_0__Bacteria;D_1__Proteobacteria;D_2__Alphaproteobacteria;D_3__Rhizobiales;__;__	1.0	1.0	1.0	209.75	836.0	956.0	956.0	956.0	956.0	956.0	1.0	128.25	255.5	382.75	510.0	1.0	1.0	1.0	1.0	1.0
D_0__Bacteria;D_1__Proteobacteria;D_2__Alphaproteobacteria;D_3__Rhodobacterales;D_4__Rhodobacteraceae;D_5__Paracoccus	1.0	317.5	470.5	525.75	549.0	329.0	329.0	329.0	329.0	329.0	1.0	171.25	341.5	511.75	682.0	1.0	1.0	1.0	311.5	622.0
D_0__Bacteria;D_1__Proteobacteria;D_2__Alphaproteobacteria;D_3__Rhodobacterales;D_4__Rhodobacteraceae;D_5__Rubellimicrobium	1.0	1.0	1.0	9.5	35.0	514.0	514.0	514.0	514.0	514.0	1.0	1.0	1.0	1.0	1.0	1.0	1.0	1.0	1.0	1.0
D_0__Bacteria;D_1__Proteobacteria;D_2__Alphaproteobacteria;D_3__Rickettsiales;D_4__Anaplasmataceae;D_5__Wolbachia	1.0	1.0	1.0	470.5	1879.0	1.0	1.0	1.0	1.0	1.0	1.0	1.0	1.0	1.0	1.0	1.0	1.0	1.0	273.0	545.0
D_0__Bacteria;D_1__Proteobacteria;D_2__Alphaproteobacteria;D_3__Rickettsiales;D_4__Anaplasmataceae;__	1.0	1.0	1.0	1.0	1.0	1.0	1.0	1.0	1.0	1.0	1.0	1.0	1.0	1.0	1.0	1.0	1.0	1.0	438.0	875.0
D_0__Bacteria;D_1__Proteobacteria;D_2__Alphaproteobacteria;D_3__Rickettsiales;D_4__Midichloriaceae;D_5__Candidatus Lariskella	1.0	1.0	1.0	1.0	1.0	143.0	143.0	143.0	143.0	143.0	1.0	1.0	1.0	1.0	1.0	1.0	1.0	1.0	1.0	1.0
D_0__Bacteria;D_1__Proteobacteria;D_2__Alphaproteobacteria;D_3__Rickettsiales;D_4__Rickettsiaceae;D_5__Rickettsia	1.0	1.0	1.0	1.0	1.0	328.0	328.0	328.0	328.0	328.0	1.0	1.0	1.0	1.0	1.0	1.0	1.0	1.0	1.0	1.0
D_0__Bacteria;D_1__Proteobacteria;D_2__Alphaproteobacteria;D_3__Sphingomonadales;D_4__Sphingomonadaceae;D_5__Sphingobium	1.0	1.0	1.0	1.0	1.0	1.0	1.0	1.0	1.0	1.0	1.0	77.25	153.5	229.75	306.0	1.0	1.0	1.0	1.0	1.0
D_0__Bacteria;D_1__Proteobacteria;D_2__Alphaproteobacteria;D_3__Sphingomonadales;D_4__Sphingomonadaceae;D_5__Sphingomonas	1.0	1.0	1.0	1.0	1.0	920.0	920.0	920.0	920.0	920.0	1.0	1.0	1.0	1.0	1.0	1.0	1.0	1.0	1.0	1.0
D_0__Bacteria;D_1__Proteobacteria;D_2__Alphaproteobacteria;D_3__Sphingomonadales;D_4__Sphingomonadaceae;__	1.0	531.25	743.5	866.25	1128.0	1.0	1.0	1.0	1.0	1.0	438.0	563.0	688.0	813.0	938.0	1.0	117.0	233.0	349.5	466.0
D_0__Bacteria;D_1__Proteobacteria;D_2__Alphaproteobacteria;D_3__Tistrellales;D_4__Geminicoccaceae;D_5__Geminicoccus	1.0	1.0	1.0	1.0	1.0	1.0	1.0	1.0	1.0	1.0	1.0	19.25	37.5	55.75	74.0	1.0	1.0	1.0	1.0	1.0
D_0__Bacteria;D_1__Proteobacteria;D_2__Alphaproteobacteria;D_3__Tistrellales;D_4__Geminicoccaceae;D_5__uncultured	1.0	1.0	1.0	1.0	1.0	1.0	1.0	1.0	1.0	1.0	1.0	176.75	352.5	528.25	704.0	1.0	1.0	1.0	1.0	1.0
D_0__Bacteria;D_1__Proteobacteria;D_2__Alphaproteobacteria;__;__;__	1.0	44.5	91.0	126.25	136.0	1.0	1.0	1.0	1.0	1.0	1.0	91.25	181.5	271.75	362.0	1.0	1.0	1.0	1.0	1.0
D_0__Bacteria;D_1__Proteobacteria;D_2__Deltaproteobacteria;D_3__Desulfarculales;D_4__Desulfarculaceae;D_5__uncultured	1.0	1.0	32.0	64.25	68.0	1.0	1.0	1.0	1.0	1.0	1.0	1.0	1.0	1.0	1.0	1.0	1.0	1.0	1.0	1.0
D_0__Bacteria;D_1__Proteobacteria;D_2__Deltaproteobacteria;D_3__Desulfobacterales;D_4__Desulfobulbaceae;D_5__Desulfobulbus	1.0	1.0	1.0	10.25	38.0	1.0	1.0	1.0	1.0	1.0	1.0	1.0	1.0	1.0	1.0	1.0	1.0	1.0	1.0	1.0
D_0__Bacteria;D_1__Proteobacteria;D_2__Deltaproteobacteria;D_3__Desulfovibrionales;D_4__Desulfovibrionaceae;D_5__Bilophila	1.0	1.0	32.0	64.0	67.0	1.0	1.0	1.0	1.0	1.0	1.0	1.0	1.0	1.0	1.0	1.0	1.0	1.0	1.0	1.0
D_0__Bacteria;D_1__Proteobacteria;D_2__Deltaproteobacteria;D_3__Desulfovibrionales;D_4__Desulfovibrionaceae;D_5__Desulfovibrio	1.0	1.0	127.5	280.0	358.0	1.0	1.0	1.0	1.0	1.0	1.0	28.75	56.5	84.25	112.0	1.0	1.0	1.0	25.0	49.0
D_0__Bacteria;D_1__Proteobacteria;D_2__Deltaproteobacteria;D_3__Desulfovibrionales;D_4__Desulfovibrionaceae;D_5__uncultured	1.0	1.0	1.0	18.0	69.0	1.0	1.0	1.0	1.0	1.0	1.0	1.0	1.0	1.0	1.0	1.0	1.0	1.0	1.0	1.0
D_0__Bacteria;D_1__Proteobacteria;D_2__Deltaproteobacteria;D_3__Myxococcales;D_4__Haliangiaceae;D_5__Haliangium	1.0	1.0	1.0	1.0	1.0	1.0	1.0	1.0	1.0	1.0	1.0	120.0	239.0	358.0	477.0	1.0	1.0	1.0	1.0	1.0
D_0__Bacteria;D_1__Proteobacteria;D_2__Deltaproteobacteria;D_3__Myxococcales;D_4__P3OB-42;__	1.0	1.0	1.0	1.0	1.0	1.0	1.0	1.0	1.0	1.0	1.0	6.25	11.5	16.75	22.0	1.0	1.0	1.0	1.0	1.0
D_0__Bacteria;D_1__Proteobacteria;D_2__Deltaproteobacteria;D_3__Myxococcales;D_4__Sandaracinaceae;D_5__Sandaracinus	1.0	1.0	1.0	23.25	90.0	1.0	1.0	1.0	1.0	1.0	1.0	1.0	1.0	1.0	1.0	1.0	1.0	1.0	1.0	1.0
D_0__Bacteria;D_1__Proteobacteria;D_2__Deltaproteobacteria;D_3__Myxococcales;D_4__Sandaracinaceae;D_5__uncultured	1.0	1.0	1.0	1.0	1.0	1.0	1.0	1.0	1.0	1.0	1.0	22.75	44.5	66.25	88.0	1.0	1.0	1.0	1.0	1.0
D_0__Bacteria;D_1__Proteobacteria;D_2__Deltaproteobacteria;D_3__Myxococcales;D_4__Vulgatibacteraceae;D_5__Vulgatibacter	1.0	1.0	1.0	1.0	1.0	1.0	1.0	1.0	1.0	1.0	1.0	8.75	16.5	24.25	32.0	1.0	1.0	1.0	1.0	1.0
D_0__Bacteria;D_1__Proteobacteria;D_2__Deltaproteobacteria;D_3__Myxococcales;D_4__mle1-27;__	1.0	1.0	1.0	14.5	55.0	1.0	1.0	1.0	1.0	1.0	1.0	1.0	1.0	1.0	1.0	1.0	1.0	1.0	1.0	1.0
D_0__Bacteria;D_1__Proteobacteria;D_2__Deltaproteobacteria;D_3__RCP2-54;__;__	1.0	1.0	1.0	14.25	54.0	1.0	1.0	1.0	1.0	1.0	1.0	1.0	1.0	1.0	1.0	1.0	1.0	1.0	1.0	1.0
D_0__Bacteria;D_1__Proteobacteria;D_2__Deltaproteobacteria;__;__;__	1.0	1.0	1.0	3.5	11.0	1.0	1.0	1.0	1.0	1.0	1.0	1.0	1.0	1.0	1.0	1.0	14.0	27.0	28.0	29.0
D_0__Bacteria;D_1__Proteobacteria;D_2__Gammaproteobacteria;D_3__Alteromonadales;D_4__Alteromonadaceae;D_5__Alteromonas	1.0	100.75	221.5	335.25	414.0	1.0	1.0	1.0	1.0	1.0	1.0	1.0	1.0	1.0	1.0	1.0	1.0	1.0	46.0	91.0
D_0__Bacteria;D_1__Proteobacteria;D_2__Gammaproteobacteria;D_3__Alteromonadales;D_4__Marinobacteraceae;D_5__Marinobacter	1.0	607.0	1088.5	1390.25	1457.0	1.0	1.0	1.0	1.0	1.0	1.0	168.25	335.5	502.75	670.0	1.0	83.5	166.0	296.5	427.0
D_0__Bacteria;D_1__Proteobacteria;D_2__Gammaproteobacteria;D_3__Alteromonadales;D_4__Pseudoalteromonadaceae;D_5__Pseudoalteromonas	1.0	127.0	175.0	235.75	400.0	1.0	1.0	1.0	1.0	1.0	1.0	1.0	1.0	1.0	1.0	1.0	1.0	1.0	1.0	1.0
D_0__Bacteria;D_1__Proteobacteria;D_2__Gammaproteobacteria;D_3__Alteromonadales;D_4__Shewanellaceae;D_5__Shewanella	1.0	234.25	414.5	529.25	566.0	149.0	149.0	149.0	149.0	149.0	1.0	71.75	142.5	213.25	284.0	1.0	72.0	143.0	173.0	203.0
D_0__Bacteria;D_1__Proteobacteria;D_2__Gammaproteobacteria;D_3__Alteromonadales;__;__	1.0	1.0	1.0	3.5	11.0	1.0	1.0	1.0	1.0	1.0	1.0	1.0	1.0	1.0	1.0	1.0	1.0	1.0	1.0	1.0
D_0__Bacteria;D_1__Proteobacteria;D_2__Gammaproteobacteria;D_3__Betaproteobacteriales;D_4__Burkholderiaceae;D_5__Achromobacter	1.0	1.0	1.0	1.0	1.0	1.0	1.0	1.0	1.0	1.0	1.0	35.5	70.0	104.5	139.0	1.0	1.0	1.0	1.0	1.0
D_0__Bacteria;D_1__Proteobacteria;D_2__Gammaproteobacteria;D_3__Betaproteobacteriales;D_4__Burkholderiaceae;D_5__Delftia	1.0	1.0	1.0	42.0	165.0	1.0	1.0	1.0	1.0	1.0	1.0	45.5	90.0	134.5	179.0	1.0	1.0	1.0	1.0	1.0
D_0__Bacteria;D_1__Proteobacteria;D_2__Gammaproteobacteria;D_3__Betaproteobacteriales;D_4__Burkholderiaceae;D_5__Massilia	1.0	1.0	1.0	1.0	1.0	1.0	1.0	1.0	1.0	1.0	1.0	52.75	104.5	156.25	208.0	1.0	1.0	1.0	1.0	1.0
D_0__Bacteria;D_1__Proteobacteria;D_2__Gammaproteobacteria;D_3__Betaproteobacteriales;D_4__Burkholderiaceae;D_5__Polaromonas	1.0	1.0	1.0	55.5	219.0	1.0	1.0	1.0	1.0	1.0	1.0	1.0	1.0	1.0	1.0	1.0	1.0	1.0	1.0	1.0
D_0__Bacteria;D_1__Proteobacteria;D_2__Gammaproteobacteria;D_3__Betaproteobacteriales;D_4__Burkholderiaceae;__	1.0	1.0	1.0	43.0	169.0	783.0	783.0	783.0	783.0	783.0	44.0	65.75	87.5	109.25	131.0	1.0	1.0	1.0	1.0	1.0
D_0__Bacteria;D_1__Proteobacteria;D_2__Gammaproteobacteria;D_3__Betaproteobacteriales;D_4__Neisseriaceae;D_5__Neisseria	1.0	1.0	1.0	23.25	90.0	1.0	1.0	1.0	1.0	1.0	1.0	1.0	1.0	1.0	1.0	1.0	1.0	1.0	1.0	1.0
D_0__Bacteria;D_1__Proteobacteria;D_2__Gammaproteobacteria;D_3__Betaproteobacteriales;__;__	1.0	1.0	1.0	1.0	1.0	1.0	1.0	1.0	1.0	1.0	1.0	56.75	112.5	168.25	224.0	1.0	1.0	1.0	1.0	1.0
D_0__Bacteria;D_1__Proteobacteria;D_2__Gammaproteobacteria;D_3__Cellvibrionales;D_4__Cellvibrionaceae;D_5__Cellvibrio	1.0	1.0	1.0	1.0	1.0	1.0	1.0	1.0	1.0	1.0	1.0	19.5	38.0	56.5	75.0	1.0	1.0	1.0	1.0	1.0
D_0__Bacteria;D_1__Proteobacteria;D_2__Gammaproteobacteria;D_3__Diplorickettsiales;D_4__Diplorickettsiaceae;D_5__Diplorickettsia	1.0	1.0	1.0	14.0	53.0	1.0	1.0	1.0	1.0	1.0	1.0	1.0	1.0	1.0	1.0	1.0	1.0	1.0	135.0	269.0
D_0__Bacteria;D_1__Proteobacteria;D_2__Gammaproteobacteria;D_3__Enterobacteriales;D_4__Enterobacteriaceae;D_5__Enterobacter	1.0	1.0	1.0	109.0	433.0	1.0	1.0	1.0	1.0	1.0	1.0	98.75	196.5	294.25	392.0	1.0	1.0	1.0	276.0	551.0
D_0__Bacteria;D_1__Proteobacteria;D_2__Gammaproteobacteria;D_3__Enterobacteriales;D_4__Enterobacteriaceae;D_5__Escherichia-Shigella	296.0	965.0	1198.0	1374.5	1874.0	1.0	1.0	1.0	1.0	1.0	1.0	151.0	301.0	451.0	601.0	1.0	223.0	445.0	467.0	489.0
D_0__Bacteria;D_1__Proteobacteria;D_2__Gammaproteobacteria;D_3__Enterobacteriales;D_4__Enterobacteriaceae;D_5__Providencia	1.0	1.0	1.0	123.0	489.0	1.0	1.0	1.0	1.0	1.0	1.0	1.0	1.0	1.0	1.0	1.0	1.0	1.0	1.0	1.0
D_0__Bacteria;D_1__Proteobacteria;D_2__Gammaproteobacteria;D_3__Enterobacteriales;D_4__Enterobacteriaceae;D_5__Rosenbergiella	1.0	1.0	1.0	1.0	1.0	1.0	1.0	1.0	1.0	1.0	1.0	1.0	1.0	1.0	1.0	1.0	839.0	1677.0	9853.0	18029.0
D_0__Bacteria;D_1__Proteobacteria;D_2__Gammaproteobacteria;D_3__Enterobacteriales;D_4__Enterobacteriaceae;D_5__Serratia	1.0	1.0	1.0	1.0	1.0	1.0	1.0	1.0	1.0	1.0	1.0	1.0	1.0	1.0	1.0	1.0	1.0	1.0	5356.0	10711.0
D_0__Bacteria;D_1__Proteobacteria;D_2__Gammaproteobacteria;D_3__Enterobacteriales;D_4__Enterobacteriaceae;__	1.0	271.75	920.5	2098.25	3956.0	1.0	1.0	1.0	1.0	1.0	2312.0	2784.5	3257.0	3729.5	4202.0	2117.0	2236.0	2355.0	3749.5	5144.0
D_0__Bacteria;D_1__Proteobacteria;D_2__Gammaproteobacteria;D_3__Methylococcales;D_4__Methylococcaceae;__	1.0	1.0	1.0	1.0	1.0	1.0	1.0	1.0	1.0	1.0	1.0	26.75	52.5	78.25	104.0	1.0	1.0	1.0	1.0	1.0
D_0__Bacteria;D_1__Proteobacteria;D_2__Gammaproteobacteria;D_3__Oceanospirillales;D_4__Alcanivoracaceae;D_5__Alcanivorax	1.0	1.0	38.5	93.75	147.0	1.0	1.0	1.0	1.0	1.0	1.0	1.0	1.0	1.0	1.0	1.0	1.0	1.0	1.0	1.0
D_0__Bacteria;D_1__Proteobacteria;D_2__Gammaproteobacteria;D_3__Oceanospirillales;D_4__Halomonadaceae;D_5__Halomonas	142.0	625.75	1022.5	1266.75	1293.0	193.0	193.0	193.0	193.0	193.0	1.0	191.25	381.5	571.75	762.0	1.0	139.0	277.0	288.5	300.0
D_0__Bacteria;D_1__Proteobacteria;D_2__Gammaproteobacteria;D_3__Pasteurellales;D_4__Pasteurellaceae;D_5__Haemophilus	1.0	1.0	1.0	23.75	92.0	1.0	1.0	1.0	1.0	1.0	1.0	1.0	1.0	1.0	1.0	1.0	1.0	1.0	1.0	1.0
D_0__Bacteria;D_1__Proteobacteria;D_2__Gammaproteobacteria;D_3__Pasteurellales;D_4__Pasteurellaceae;__	1.0	1.0	1.0	21.5	83.0	1.0	1.0	1.0	1.0	1.0	1.0	1.0	1.0	1.0	1.0	1.0	1.0	1.0	1.0	1.0
D_0__Bacteria;D_1__Proteobacteria;D_2__Gammaproteobacteria;D_3__Pseudomonadales;D_4__Moraxellaceae;D_5__Acinetobacter	77.0	242.75	355.5	491.0	725.0	1.0	1.0	1.0	1.0	1.0	1.0	158.25	315.5	472.75	630.0	449.0	723.5	998.0	1044.5	1091.0
D_0__Bacteria;D_1__Proteobacteria;D_2__Gammaproteobacteria;D_3__Pseudomonadales;D_4__Moraxellaceae;D_5__Enhydrobacter	1.0	1.0	60.5	124.0	136.0	1.0	1.0	1.0	1.0	1.0	1.0	1.0	1.0	1.0	1.0	1.0	1.0	1.0	1.0	1.0
D_0__Bacteria;D_1__Proteobacteria;D_2__Gammaproteobacteria;D_3__Pseudomonadales;D_4__Moraxellaceae;__	1.0	1.0	1.0	41.0	161.0	1.0	1.0	1.0	1.0	1.0	1.0	1.0	1.0	1.0	1.0	1.0	1.0	1.0	199.0	397.0
D_0__Bacteria;D_1__Proteobacteria;D_2__Gammaproteobacteria;D_3__Pseudomonadales;D_4__Pseudomonadaceae;D_5__Pseudomonas	1149.0	1393.5	3569.5	7038.75	11163.0	107.0	107.0	107.0	107.0	107.0	419.0	733.75	1048.5	1363.25	1678.0	212.0	331.0	450.0	719.5	989.0
D_0__Bacteria;D_1__Proteobacteria;D_2__Gammaproteobacteria;D_3__Vibrionales;D_4__Vibrionaceae;D_5__Vibrio	1.0	1.0	117.5	236.75	245.0	1.0	1.0	1.0	1.0	1.0	1.0	1.0	1.0	1.0	1.0	1.0	1.0	1.0	1.0	1.0
D_0__Bacteria;D_1__Proteobacteria;D_2__Gammaproteobacteria;D_3__Xanthomonadales;D_4__Rhodanobacteraceae;D_5__Tahibacter	1.0	1.0	1.0	1.0	1.0	1.0	1.0	1.0	1.0	1.0	1.0	42.5	84.0	125.5	167.0	1.0	1.0	1.0	1.0	1.0
D_0__Bacteria;D_1__Proteobacteria;D_2__Gammaproteobacteria;D_3__Xanthomonadales;D_4__Xanthomonadaceae;D_5__Stenotrophomonas	1.0	1.0	99.0	293.5	583.0	1.0	1.0	1.0	1.0	1.0	1.0	124.25	247.5	370.75	494.0	1.0	1.0	1.0	118.5	236.0
D_0__Bacteria;D_1__Proteobacteria;D_2__Gammaproteobacteria;D_3__Xanthomonadales;D_4__Xanthomonadaceae;__	1.0	1.0	1.0	1.0	1.0	125.0	125.0	125.0	125.0	125.0	1.0	1.0	1.0	1.0	1.0	1.0	1.0	1.0	1.0	1.0
D_0__Bacteria;D_1__Proteobacteria;D_2__Gammaproteobacteria;__;__;__	1.0	57.25	93.5	143.25	240.0	1.0	1.0	1.0	1.0	1.0	1.0	154.5	308.0	461.5	615.0	1.0	283.5	566.0	1439.5	2313.0
D_0__Bacteria;D_1__Rokubacteria;D_2__NC10;D_3__Rokubacteriales;__;__	1.0	1.0	1.0	6.5	23.0	1.0	1.0	1.0	1.0	1.0	1.0	1.0	1.0	1.0	1.0	1.0	1.0	1.0	1.0	1.0
D_0__Bacteria;D_1__Spirochaetes;D_2__Brachyspirae;D_3__Brachyspirales;D_4__Brachyspiraceae;D_5__Brachyspira	1.0	1.0	1.0	4.5	15.0	1.0	1.0	1.0	1.0	1.0	1.0	1.0	1.0	1.0	1.0	1.0	1.0	1.0	1.0	1.0
D_0__Bacteria;D_1__Synergistetes;D_2__Synergistia;D_3__Synergistales;D_4__Synergistaceae;D_5__Cloacibacillus	1.0	1.0	1.0	29.75	116.0	1.0	1.0	1.0	1.0	1.0	1.0	1.0	1.0	1.0	1.0	1.0	1.0	1.0	1.0	1.0
D_0__Bacteria;D_1__Thermotogae;D_2__Thermotogae;D_3__Petrotogales;D_4__Petrotogaceae;D_5__AUTHM297	1.0	1.0	1.0	3.75	12.0	1.0	1.0	1.0	1.0	1.0	1.0	1.0	1.0	1.0	1.0	1.0	1.0	1.0	1.0	1.0
D_0__Bacteria;D_1__Verrucomicrobia;D_2__Verrucomicrobiae;D_3__Verrucomicrobiales;D_4__Akkermansiaceae;D_5__Akkermansia	35.0	313.25	420.0	435.25	439.0	43.0	43.0	43.0	43.0	43.0	1.0	33.25	65.5	97.75	130.0	1.0	1.0	1.0	95.5	190.0
D_0__Bacteria;D_1__Verrucomicrobia;D_2__Verrucomicrobiae;__;__;__	1.0	1.0	1.0	6.0	21.0	1.0	1.0	1.0	1.0	1.0	1.0	1.0	1.0	1.0	1.0	1.0	1.0	1.0	1.0	1.0
D_0__Bacteria;__;__;__;__;__	302.0	580.25	812.0	963.25	1000.0	177.0	177.0	177.0	177.0	177.0	1.0	295.0	589.0	883.0	1177.0	98.0	271.0	444.0	14092.5	27741.0
Unassigned;__;__;__;__;__	17352.0	19792.5	21089.0	23233.5	28218.0	21954.0	21954.0	21954.0	21954.0	21954.0	11304.0	14978.75	18653.5	22328.25	26003.0	18248.0	21999.0	25750.0	31378.5	37007.0
